# Supplementary material for: Bioactive Plasmid- and Phage-Encoded Antimicrobial Peptides (AMPs) in the Human Gut: A Metatranscriptome–Virome Profiling Reveals Exploratory Links to Metabolic Human Diseases
Source: Microb Ecol. 2025 Nov 28;89(1):15. doi: 10.1007/s00248-025-02620-2 (PMC12775044; doi:10.1007/s00248-025-02620-2)
Supplement: Supplementary file 2 — Supplementary file1 (PDF 37.2 KB) [file 248_2025_2620_MOESM2_ESM.xlsx]

## Sheet: suppl_table_1
# Supplementary table 1: Read count per sample.
Group	Sample	Rawdata	Quality Filter	rRNA Filter	Host Filter
NW	015	14106070	13850346	5950404	5271895
O	024	13567974	13311981	7091559	6171884
O	074	6016145	5845317	2453464	2284306
O	090	13000000	12173370	11574651	10899069
OMS	146	15849240	15579482	8412946	7851657
OMS	153	6840695	6649361	4072939	3903920
NW	164	5064740	4909620	2996390	2858526
OMS	258	6889401	6745013	4032454	3728347

## Sheet: suppl_table_2
# Supplementary table 2: Trinity assembly stats.
################################
## Counts of transcripts, etc.
################################
Total trinity 'genes': 42135
Total trinity transcripts: 51087
Percent GC: 48.68
########################################
Stats based on ALL transcript contigs:
########################################
Contig N10: 6604
Contig N20: 3900
Contig N30: 2621
Contig N40: 1872
Contig N50: 1372
Median contig length: 348
Average contig: 708.98
Total assembled bases: 36219600
#####################################################
## Stats based on ONLY LONGEST ISOFORM per 'GENE':
#####################################################
Contig N10: 6971
Contig N20: 4163
Contig N30: 2818
Contig N40: 2018
Contig N50: 1473
Median contig length: 338
Average contig: 720.41
Total assembled bases: 30354307

## Sheet: suppl_table_3
# Supplementary table 3: Information of final AMPs.
transcript_id	amp_id	transcript_sequence	AMP_sequence	transcript_coding_region	transcript_homolog_sequence	protein_ncbi_homologue	protein_homolog_sequence	target_identity_percentage	target_coverage_percentage	final_amp_sequence	length_AMP	length_AMP_homolog	best_taxonomical_classification
TRINITY_DN143018_c44_g10_i2	AMP_143018_c44_g10_i2	CGGCGGGCCTGGGCCTGCTGAAACGAAGAGAACCACATTGAAAGCCGCAGGTCGTAACCTGTAAAAGATTGAAAAATTCAGATGGTTGGTTCATAAATCAGATTCAGCAAGCCCAGGAGCCGTCAAGACAGACCCTGGCGTGTAATATAGATTAAGATGAAAGAAGGTCGGTAGCGATGACCGTCACCACTCCACCGAACAGGAAGAACCTGAATTTCATCTGATCCACAAGGAGACACTCCAATGTACTAGAGTTAAGAGTCTTTGGTCCTCGGCATCAGACCCATTACCCCAAGAACGATCTTAATAACGAACATTACTCCGTTCCACAAATGC	MKFRFFLFGGVVTVIATDLLSS	ATGAAATTCAGGTTCTTCCTGTTCGGTGGAGTGGTGACGGTCATCGCTACCGACCTTCTTTCATCTTAA	GCATTTGTGGAACGTGGTAAAATCGGTTCGGCTCTTAAGATCGTTCCTGGGGTATCGGGGTCTGATGCTGAGGACTGCGCCTCTTAACTCTAGTACATTGGAGTGTCTCCTTGTGGATCAGATGAAATTCAGGTTCTTCCTGTTCGGTGGAGTGGTGACGGTCATCGCTACCGACCTTCTTTCATCTTAATCTATATTACACGCCAGAGTCTGTCTTGACGGCCCCTGGACTTGCTGAATCTGATTTATGAACCAACCATCTGAATTTTTCAATCTTTTACAGGTTACGACCTGCGGCTTTCAATGTGGTTCTCTTCGTTTCAGCAGGCCCAGGCCCGCCG	Empty region	MKFRFFLFGGVVTVIATDLLSS	100	100	MKFRFFLFGGVVTVIATDLLSS	22	22	Oscillospiraceae
TRINITY_DN142590_c2_g1_i1	AMP_142590_c2_g1_i1	GTGCTCTTCCGATCTACAGCAGAAGCTCAAATGAGAGCTAACCCCGCTGACTTTAAGCAGAAAGGAGCGAAGACCGATGGTCGATATGGAACCCGCACAGTTCGGACAGACTGTCGGGATTCGCTGTGAAGCAAAACAGAGGCTCTCCACAAACGGGATGTTTCCCCCGAATAACAAAACAAATCAAAGAGCCGGTCATCAGCATCAAAAATCAGAAACCAGTACAGACAGTCACAATAAGTCCCCAGGCAAATCGAATAAATCCGCCACAGATGTCCTCCAATC	MLMTGSLICFVIRGKHPVCGEPLFCFTANPDSLSELCGFHIDHRSSLLSA	ATGCTGATGACCGGCTCTTTGATTTGTTTTGTTATTCGGGGGAAACATCCCGTTTGTGGAGAGCCTCTGTTTTGCTTCACAGCGAATCCCGACAGTCTGTCCGAACTGTGCGGGTTCCATATCGACCATCGGTCTTCGCTCCTTTCTGCTTAA	GGCGGATCTATTTGAATTGCCAGGGGATTTATTCTGACAGACTGTACTGTTTTCGCATTTTTGATGCTCAAGACCGGCTCTTTGATTTGTTTTGTTATACGGGGGAAACATCCCGTTTGTGGAGAGCCTCTGTTTTGCTTCTCAGCGAATCCCGACAGTCTGTCCGAACTGTGCGGGTTCCATATCAACCATCGGTCTCGCTCCTTTCTGCTTAAAGTCAGCGGGGTTAGCTCTCATTTGAGCTTCTGCTGTA	Empty region	MLMTGSLICFVIRGKHPVCGEPLFCFTANPDSLSELCGFHIDHRSSLLSA	100	100	MLMTGSLICFVIRGKHPVCGEPLFCFTANPDSLSELCGFHIDHRSSLLSA	50	50	Faecalibacterium prausnitzii
TRINITY_DN141713_c1_g2_i3	AMP_141713_c1_g2_i3	AATTAATAGTGGTGCAGTATCCTAGTCAGTACGGCTCTTCGGAAAGCGGGCCTAAAAATCCGCCAAATGGCACATCGATGAAGTTTCTGGTGTTTTGCTTTGAACGCCCAGTTCGGGGCTGATGCTGGGAGTTAAGGTTTAGGGGCGGTTTCCAACGGCATGGTAACCTTACCCCCTTTTCCGTGGAGGCCTATGACTGTGGCGGCCCATACCTCCTAAGGGAGCAAGTCGTTACGGCATAGGGGAAAACCTGTTTTGCGGTTAGTAATTCACGTCCTCACAAGGGACGTGGTATGAATGCTGTGGGCAGCGTAGCCAGCCTTGAGTGGATATGGCGGATAGACGCCCAAAACTTTTTCGCCGCTCGGCCAGTGGCAAAAAGGCAATGCGTCTTGAAAC…	MADRRPKLFRRSASGKKAMRLETIFAKEDTESSGCLGKLLGCRNWMNRGLQCGLSGNPVTTKQYKSLMGNRFFGDD	ATGGCGGATAGACGCCCAAAACTTTTTCGCCGCTCGGCCAGTGGCAAAAAGGCAATGCGTCTTGAAACCATATTTGCAAAAGAGGATACGGAAAGCTCAGGCTGTTTGGGAAAACTTCTAGGCTGTCGTAATTGGATGAACAGGGGATTGCAGTGCGGACTCAGTGGCAATCCGGTAACTACAAAACAGTATAAGTCTTTAATGGGAAACCGCTTTTTCGGCGACGATTAA	GTGGTGCAGTATTCTAGTCGGTACTGCCGGTTCTGAAGACGGGCCTAAAAATCCGTTTAAGGGCACATCGATGAAGTTCCTTGTGTCGGCTTGCTACGCCCAGTGGTGGGCTGATGCTGGGAGTTAAGGTTTAGGGGCGATCTGCAATGGCATGCAGGCGTTGACCCCTTTACCGTGGAGA	Empty region	MADRRPKLFRRSASGKKAMRLETIFAKEDTESSGCLGKLLGCRNWMNRGLQCGLSGNPVTTKQYKSLMGNRFFGDD	100	100	MADRRPKLFRRSASGKKAMRLETIFAKEDTESSGCLGKLLGCRNWMNRGLQCGLSGNPVTTKQYKSLMGNRFFGDD	76	76	Pseudoclostridium thermosuccinogenes
TRINITY_DN141713_c1_g2_i1	AMP_141713_c1_g2_i1	GCAGTATCCTAGTCGATTCTGACCTATCTGAAGGCGGGCCTAAAAATCCGCTGCATGGCACATCGATGAAGTTTCTGGTGTTTTGCTTTGAACGCCCAGTTCGGGGCTGATGCTGGGAGTTAAGGTTTAGGGGCGGTTTCCAACGGCATGGTAACCTTACCCCCTTTTCCGTGGAGGCCTATGACTGTGGCGGCCCATACCTCCTAAGGGAGCAAGTCGTTACGGCATAGGGGAAAACCTGTTTTGCGGTTAGTAATTCACGTCCTCACAAGGGACGTGGTATGAATGCTGTGGGCAGCGTAGCCAGCCTTGAGTGGATATGGCGGATAGACGCCCAAAACTTTTTCGCCGCTCGGCCAGTGGCAAAAAGGCAATGCGTCTTGAAACCATATTTGCAAA…	MADRRPKLFRRSASGKKAMRLETIFAKEDTESSGCLGKLLGCRNWMNRGLQCGLSGNPVTTKQYKSLMGNRFFGDD	ATGGCGGATAGACGCCCAAAACTTTTTCGCCGCTCGGCCAGTGGCAAAAAGGCAATGCGTCTTGAAACCATATTTGCAAAAGAGGATACGGAAAGCTCAGGCTGTTTGGGAAAACTTCTAGGCTGTCGTAATTGGATGAACAGGGGATTGCAGTGCGGACTCAGTGGCAATCCGGTAACTACAAAACAGTATAAGTCTTTAATGGGAAACCGCTTTTTCGGCGACGATTAA	GCAGTATTCTAGTCGGTACTGCCGGTTCTGAAGACGGGCCTAAAAATCCGTTTAAGGGCACATCGATGAAGTTCCTTGTGTCGGCTTGCTACGCCCAGTGGTGGGCTGATGCTGGGAGTTAAGGTTTAGGGGCGATCTGCAATGGCATGCAGGCGTTGACCCCTTTACCGTGGAGACCCTA	Empty region	MADRRPKLFRRSASGKKAMRLETIFAKEDTESSGCLGKLLGCRNWMNRGLQCGLSGNPVTTKQYKSLMGNRFFGDD	100	100	MADRRPKLFRRSASGKKAMRLETIFAKEDTESSGCLGKLLGCRNWMNRGLQCGLSGNPVTTKQYKSLMGNRFFGDD	76	76	Pseudoclostridium thermosuccinogenes
TRINITY_DN144384_c5_g1_i3	AMP_144384_c5_g1_i3	AGAAAAATATTAGCCGTATCGACTGGATCGGGAAACTCTTCAAATTAATCTGATATACCGAGAAAGCTTCGATCTTCAATGGCGGGCCACATCCTTCGGGACAGCTTTAAGCCGGTGGATTACAAAGGGGACGGGCACTCAAATCTTGTTCTATCAGAGTTTCATCACATCGTCGGTACGGCTTTTATTAGCCGTATCGACTGGATCGGGAAACTCTTCAAATTAATCTGATATACCGAGAA	MAGHILRDSFKPVDYKGDGHSNLVLSEFHHIVGTAFISRIDWIGKLFKLI	ATGGCGGGCCACATCCTTCGGGACAGCTTTAAGCCGGTGGATTACAAAGGGGACGGGCACTCAAATCTTGTTCTATCAGAGTTTCATCACATCGTCGGTACGGCTTTTATTAGCCGTATCGACTGGATCGGGAAACTCTTCAAATTAATCTGA	AAAAATATTAGCCGTATCGACTGGATCGGGAAACTCTTCAAATTAATCTGATATACCGAGAAAGCTTCGATCTTCAATGGCGGGCCACATCCTTCGGGACAGCTTTAAGCCGGTGGATTACAAAGGGGACGGGCACTCAAATCTTGTTCTATCAGAGTTTCATCACATCGTCGGTACGGCTTTTTTATATACTCTCCTATGATATTTTATTTCTCCGGTACAGGTAACT	Empty region	MAGHILRDSFKPVDYKGDGHSNLVLSEFHHIVGTAFISRIDWIGKLFKLI	100	100	MAGHILRDSFKPVDYKGDGHSNLVLSEFHHIVGTAFISRIDWIGKLFKLI	50	50	Bacteroides caccae
TRINITY_DN144771_c2_g7_i2	AMP_144771_c2_g7_i2	GGACGGGAGTGAGGACTTGAGACGTTTCCTGATCGGTACTGTGATTTGCTGTTCAGTGCATTTTAAGCATGCTACGATCCTTGCATCTTAACTTTTATATCTTTTTCAGGTAATGACCTGCGGCTGTTAATGAGGTTCGTTTGCTTTCAGCAGGCCCAGGCCCGCCGGTGATGAATGGGATCTTTGAAATTAGCCATTGGACTTGAGCCTCCTTCCTTACGAATCCTGCCGGCTTTGCCATCTTACTTTCAAGTCCTTCGGTAGCCTCCCGGTCCCTGCTTTCCCGGAGTTCTTCAAGTGTTCCCATTTAGACCTCTTACTGGAAGCCTTTGCGAAATCTGCTTGAAGCTGTCGGGAAAACCGCCGTGCCTTGTTCCGATGCTATTGAAAGTGGCTTTT…	MGTLEELRESRDREATEGLESKMAKPAGFVRKEAQVQWLISKIPFITGGPGPAESKRTSLTAAGHYLKKI	ATGGGAACACTTGAAGAACTCCGGGAAAGCAGGGACCGGGAGGCTACCGAAGGACTTGAAAGTAAGATGGCAAAGCCGGCAGGATTCGTAAGGAAGGAGGCTCAAGTCCAATGGCTAATTTCAAAGATCCCATTCATCACCGGCGGGCCTGGGCCTGCTGAAAGCAAACGAACCTCATTAACAGCCGCAGGTCATTACCTGAAAAAGATATAA	GATTTCCTGAGCACTGCATTTTAAGCAAGCTACGAACCTTGCATCTTAACTTTTATATCTTTTACAGGTAATGACCTGCGGCTGTTAATGAGGTTCGTTTGCTTTCAGCAGGCCCAGGCCCGCCGGTGATGAATGGGATCTTTGAAATTAGCCATTGGACTTGAGCCTCCTTCCTTACGAATCCTGCCGGCTTTGCCATCTTACTTTCAAGTCCTTCGGTAGCCTCCCGGTCCCTGCTTTCCCGGAGTTCTTCAAGTGTTCCCATTTAGACCTCTTACTGGAAGCCT	Hypothetical protein	MGTLEELRESRDREATEGLESKMAKPAGFVRKEAQVQWLISKIPFITGGPGPAESKRTSLTAAGHYLKKI	100	100	MGTLEELRESRDREATEGLESKMAKPAGFVRKEAQVQWLISKIPFITGGPGPAESKRTSLTAAGHYLKKI	70	70	Siphoviridae sp.
TRINITY_DN136118_c0_g1_i1	AMP_136118_c0_g1_i1	TAGTAGTAAAAGAGAAAACAAAAGGTTTTTAGGAATAACCAGTTCTCCAAACGGGAGAACATAAAAAAGATGTAATTATGAAAAGAACAAATGACACAATCGAGATGTTGCAGTATCAGTTAAGAAGATACAAAGCAATGAGAAAGGGAGCTGCTTGCCAATCTTTGCAATACAAGCTTCAGAAATTAATGAGCCAACAGGCTAATGCCTGATGAGCTCTACCATAAAGAACACAAGTATATAATTTTATAATATAAGTAAAAGGATATGATTTTTATCATATCCT	MKRTNDTIEMLQYQLRRYKAMRKGAACQSLQYKLQKLMSQQANA	ATGAAAAGAACAAATGACACAATCGAGATGTTGCAGTATCAGTTAAGAAGATACAAAGCAATGAGAAAGGGAGCTGCTTGCCAATCTTTGCAATACAAGCTTCAGAAATTAATGAGCCAACAGGCTAATGCCTGA	AGTAGTAAAAGAGAAAACAAAAGGTTTTTAGGAATAACCAGTTCTCCAAACGGGAGAACATAAAAAAGATGTAATTATGAAAAGAACAAATGACACAATCGAGATGTTGCAGTATCAGTTAAGAAGATACAAAGCAATGAGAAAGGGAGCTGCTTGCCAATCTTTGCAATACAAGCTTCAGAAATTAATGAGCCAACAGGCTAATGCCTGATGAGCTCTACCATAAAGAACACAAGTTTATAATTTTATAATATAAGAAAAAGGATATGATTTTTATCATATCCT	Hypothetical protein	MKRTNDTIEMLQYQLRRYKAMRKGAACQSLQYKLQKLMSQQANA	100	100	MKRTNDTIEMLQYQLRRYKAMRKGAACQSLQYKLQKLMSQQANA	44	44	Phocaeicola
TRINITY_DN1091132_c10_g1_i1	AMP_1091132_c10_g1_i1	TTTTTTTATATCAAAAGTTTGGTGGTTTCATTCCTATTACATATCTTTGTGATAAGAAAAATGAGTTAGCCGCACATGTTCGATTGGGAAACTCATCAGTTTATTTTAATTCCGAGACACAGCTCTTGTCGTCAATGGCGGGCCGCACCCTTCGGGGCATGCTTAGCACGGCGGATTACAAAGATGGCAAAGCACTCAAATCCTGTCATACGGAGTTTGTTCATATCTACGGTGCGGCTTTCTTTACATAGGAGGATATGTCAGAACAGGCATATCCTCTTTTTATGATTAAGATCGGAAGAGA	MNKLRMTGFECFAIFVIRRAKHAPKGAARH	ATGAACAAACTCCGTATGACAGGATTTGAGTGCTTTGCCATCTTTGTAATCCGCCGTGCTAAGCATGCCCCGAAGGGTGCGGCCCGCCATTGA	TTTTTTTATGTCAAAAGTTTGGTGGTTTCATTCCTATTACATATCTTTGTGATAAGAAAAATGAGTTAGCCGCACATGTTCGATTGGGAAACTCATCAGTTTATTTTAATTCCGAGACACAGCTCTTGTCGTCAATGGCGGGCCGCACCCTTCGGGGCATGCTTAGCACGGCGGATTACAAAGATGGCAAAGCACTCAAATCCTGTCATACGGAGTTTGTTCATATCTACGGTGCGGCTTTCTTTACATAGGAGGATATGTCAGAACAGGCATATCCTCTTTTT	Empty region	MNKLRMTGFECFAIFVIRRAKHAPKGAARH	100	100	MNKLRMTGFECFAIFVIRRAKHAPKGAARH	30	30	Parabacteroides
TRINITY_DN133076_c0_g4_i1	AMP_133076_c0_g4_i1	CGCGGGTCGACAGGGAGTCAGACAACGAAGTGAACATCAGGATGATGACACTTCTGAAGGACACACCAGGATGGTGTTTCAGGGAAAGGCTTCTGGATGAAGCGAAGAGGATGACGCAGGACGCGTTAAAGGACACCTCCAGGATGGAGAATGAGAACCGGTCAGGATGATTCGGTGGGTCAGGAAGGCCAGGGACACTTCAGGATGAAGTATCACATCGGGGTGGTGTGAGCAGGAAGCAATAGTTCAGGATGAACGATTGGCCGCAAGGCCAGAGGAAAAGTTGTCAAGGATGAGCAGGGAGCAACAAAAGTAGCTGGAATGCTGCGAAACGAACCGGGAGCGCTGTGAATACAGTGCTCCCTTTTTAAGTAAGTAA	MRTGQDDSVGQEGQGHFRMKYHIGVV	ATGAGAACCGGTCAGGATGATTCGGTGGGTCAGGAAGGCCAGGGACACTTCAGGATGAAGTATCACATCGGGGTGGTGTGA	TAAAAAGGGAGCACTGTATTCACAGTGCTCCCGGTTCGTTTCGCAGCATTCCAGCTACTTTTGTTGCTCCCTGCTCATCCTTGACAACTTTTCCTCTGGCCTTGCGGCCAATCGTTCATCCTGAACTATTGCTTCCTGCTCACACCACCCCGATGTGATACTTCATCCTGAAGTGTCCCTGGCCTTCCTGACCCACCGAATCATCCTGACCGGTTCTCATTCTCCATCCTGGAGGTGTCCTTTAACGCGTCCTGCGTCATCCTCTTCGCTTCATCCAGAAGCCTTTCCCTGAAACACCATCCTGGTGTGTCCTTCAGAAGTGTCATCATCCTGATGTTCACTTCGTTGTCTGACTCCCTGTCGAC	Empty region	MRTGQDDSVGQEGQGHFRMKYHIGVV	100	100	MRTGQDDSVGQEGQGHFRMKYHIGVV	26	26	Escherichia coli
TRINITY_DN145655_c4_g1_i2	AMP_145655_c4_g1_i2	TTTTTTAATCTGTTACATAGTTTCATATATACTCGCCAAGAGTATAAGATGAAGAATCAGATCAGAAAAGGGTAACAAGAATAATTGTTATTTGAAGGTTAGAAAGTTTTTAAAAAGCAACTATACATTTTAGTTATGAGCGTTTTGTAAGTGGAGTGTGTAGAGAACAATTTTTAAAATTGATAATTTATAATAATAAGAGAAAATTGATATCTGACTTCTGAACAGAAAAAAGTATAAGAGAAAAAGAATATCCGGATAAAATTTTGGAACGAGAACGAAAGGAAGGAGGCTTTGACCGTTGGATATTTCATCATCTAAAACTCAATATGTTAATGGTATGGCAAATGTAAATTCCTGTGAGATGAGCCTTAACCATAGATTATAATCCGGTAAGAG…	MIKKVGVVDKPEAIIRYKKIQHLLTY	ATGATAAAAAAGGTCGGAGTAGTAGATAAACCGGAAGCGATTATAAGATATAAAAAGATTCAGCATTTGTTGACATATTGA	CGGAATATTCAATTGTAATTTTTATTTTTATATCGGAGGAATTAAGTAATTCTTATTCCTGTAAGTTCTTTGAGCATTTCATATGATATTCAGATTTTATAAAATTTATAAAAATGAAATCATATGAATCGATTTTGATCAATTCTGATCGTTCGTTATTTTATATAATCAGGTAATCCAATTTTGGTATTTATCAGCTTTCTCGTCACTGTTAAATTTACTTATCAATGAATGTTTCTTTACACATTTTCTGATCTTGAATTACTGTGGTATTTACTTCAATATGTCAACAAATGCTGAATCTTTTTATATCTTATAATCGCTTCCGGTTTATCTACTACTCCGACCTTTTTTATCATTAACTTTTCTCTTACCGGATTATAATCTATGGTTAAGGCT…	Empty region	MIKKVGVVDKPEAIIRYKKIQHLLTY	100	100	MIKKVGVVDKPEAIIRYKKIQHLLTY	26	26	Coprococcus comes
TRINITY_DN145717_c0_g1_i3	AMP_145717_c0_g1_i3	GTTAGAAACGATGCAGGTTAAGCTTTGTCCCTGCAGGCGTATCATGAAGCTACTGAATGGATCAGGGTGTCTGCTACCGGATTCAGGAGGGAACGTGCCGGAGCAAGACCGGCGGCAAATAGACAGACTATGATAGTAGAAGGACATGGAATGGGCTTTTGGACACGGGTTCGACTCCCGTCTAGTCCACCAATA	MDQGVCYRIQEGTCRSKTGGK	ATGGATCAGGGTGTCTGCTACCGGATTCAGGAGGGAACGTGCCGGAGCAAGACCGGCGGCAAATAG	GACTATGATAGTAGAAGGACAGGGAATGGGCTTTTGGACACGGGTTCGACTCCCGTCTACTCCAT	Empty region	MDQGVCYRIQEGTCRSKTGGK	100	100	MDQGVCYRIQEGTCRSKTGGK	21	21	Lachnospiraceae
TRINITY_DN145548_c1_g1_i5	AMP_145548_c1_g1_i5	AACACGACAACCTGTCGATAAACTTAACCCCCAGCGATTCAAATAGTTCCGCCGGAGATGATTCCTATGAAGGTATCTTTTGTACGGAGAGCATTATATGAATAGCAAAAAGGAGTTCTACCAATGTACTTAGTAACTTGTCCCTGGCAAATCTAACTCGAAAGAATGTGGTAATATGAAATACATCTCTG	MIPMKVSFVRRALYE	ATGATTCCTATGAAGGTATCTTTTGTACGGAGAGCATTATATGAATAG	AGATGAATTTCATATTACCACATTCTTTCGAGTTAGATTTGCCAGGGACAAGTTACTTAGTACATTGGTAGAACTCCTTTTTGCTATTCAAATAATGCTCTCCGTACAAAAGATACCTTCATAGGAATCATCTCCGGCGGATCTATTTGAATCGCTGGGGTTTTAGTTAATCGACAGGTTGTCGTGTAATCGCATTTTTGATGCTCAAGACTGGCTCATTTTTGTTGTG	Empty region	MIPMKVSFVRRALYE	100	100	MIPMKVSFVRRALYE	15	15	Faecalibacterium prausnitzii
TRINITY_DN144823_c1_g2_i1	AMP_144823_c1_g2_i1	ATAATGCGATAACACGACATCCTGTGGATTCATTTCTTCCCCAGAGCGTTCAGATAGATCCGCTGGAGATGATTCTTATGAAAGTATCAATGATCCGGAGAACCTTATTTGAATAGCGGAAAAGGAGTTCTACCAATGTACTAAGTAAGACGTTTCCCTTGCAAATCTAACTCGAAAGAATGTGGTAATATGAAATTCATCCACATGAACCGTTTGCCGCAGTCCAACAGTTGAGAAAAGGGTCTGTCCAATGTACAGTTGATTTTCATCCCCTTGCAAAGCACCTAAATTATGAAGAAACGTTTCTAAGGAGAGTCACCCTATGAAACCCGTATTACGAAAATGAGGTCACCAAGGAGAAGAGGCTTATGACTCCGAA	MKFIHMNRLPQSNS	ATGAAATTCATCCACATGAACCGTTTGCCGCAGTCCAACAGTTGA	TTCGGAGTCATAAGCCTCTTCTCCTTGGTGACCTCATTTTCGGAATACGGGTTTCATAGGGTGACTCTCCTTAGAAACATTTCTTCAGAATTTAGGTACTTTGCAAGGGGATGAAAATCAACTGTACATTGGACTGACCCTTTTCTCAACTGTTGGACTGCGGCAAACGGTTCATGAGGATGAATTTCATATTACCACATTCTTTCGAGTTAGATTTGCAAGGGAAACGTCTTACTTAGTACATTGGTAGAACTCCTTTTCAGCTATTCAAATAAGGTTCTCCGGATCATTGATACTTTCATAAGAATCATCTCCAGCGGATCTATCTGAACGCTCTGGGGAAGAATTGAATCGACAGGTTGTCGTGTTATCGCATT	Empty region	MKFIHMNRLPQSNS	100	100	MKFIHMNRLPQSNS	14	14	Faecalibacterium prausnitzii
TRINITY_DN145389_c1_g1_i12	AMP_145389_c1_g1_i12	GGGGGTTCGCTGAGAAGCAAAACAGAGGCTCACCACAAACGGGAAGTTTCCCCCGTATAAAAACACAACAACGAGAGCCGGTCTTGAGCATTCAATAATGCGGATAACAGTACAGTCTGTGAAATAAATCCCTCGCGTTCAAATAGATCCGCCGAAGGAGATTCGAAATGAAGAAAGCTTTTGTACGGAGCATCGTATTTGAATAACTCCAAAGGAGAAACTCCAATGTACTAGTAATGACGCACCCTTCGCAAATCTAACTCGAAAGAATGTGGTAATATGAAATTCATCTCTGTGATTCGTATCCCGGACTCCATCAGTTAAGAAAAGG	MKKAFVRSIVFE	ATGAAGAAAGCTTTTGTACGGAGCATCGTATTTGAATAA	CCTTTTCTTAACTGTTGGAGTGCGGGATACGAATCACAGAGATGAATTTCATATTACCACATTCTTTCGAGTTAGATTTGCGAAGGGAGCGTCATTACTAGTACATTGGAGTTTCTCCTTTGGAGTTATTCAAATACGATGCTCCGTACAAAAGCTTTCTTCATTTCGAATCACCTTCGGCGGATCTATTTGAACGCGAGGGATCTATTTCACAGACTGTACTGTTATCCGCTTTATTGAATGCTCAAGACCGGCTCTTGTTGTTGTGTTTTTATACGGGGGAAACATCCCGTTTGTGGTGAGCCTCTGTTTTGCTTCTCAGCGAACCCC	Empty region	MKKAFVRSIVFE	100	100	MKKAFVRSIVFE	12	12	Faecalibacterium prausnitzii
TRINITY_DN145458_c4_g1_i1	AMP_145458_c4_g1_i1	CAATAAAGCGGATAACAGTACAGTCTGTGAAATAAATCCCTCGCGTTCAAATAGATCCGCCGAAGGTGATTCGAAATGAAGAAAGCTTTTGTACGGAGCATCGTATTTGAATAACTCCAAAGGAGAAACTCCAATGTACTAGTAATGACGCTCCCTTCGCAAATCTAACTCGAAAGAATGTGGTAATATGAAATTCATCTCTGTGATTCGTATCCCGCACTCCAACAGTTAAGAAAAGGGTCATTCCAATGTACTAAGAAATTCATTCCCCTCCTCAACGTACATCAG	MKKAFVRSIVFE	ATGAAGAAAGCTTTTGTACGGAGCATCGTATTTGAATAA	TGAAGAACGATCAGCAGGGGAATGAATTTCTTAGTACATTGGAATGACCCTTTTCTTAACTGTTGGAGTGCGGGATACGAATCACAGAGATGAATTTCATATTACCACATTCTTTCGAGTTAGATTTGCGAAGGGAGCGTCATTACTAGTACATTGGAGTTTCTCCTTTGGAGTTATTCAAATACGATGCTCCGTACAAAAGCTTTCTTCATTTCGAATCACCTTCGGCGGATCTATTTGAACGCGAGGGATCTATTTCACAGACTGTACTGTTATCCGCTTTATTG	Empty region	MKKAFVRSIVFE	100	100	MKKAFVRSIVFE	12	12	Faecalibacterium prausnitzii
TRINITY_DN151468_c5_g1_i1	AMP_151468_c5_g1_i1	GGAGGGAGCGTCATTACTAGTACATTGGAGTTTCTCCTTTGGAGTTATTCAAATACGATGCTCCGTACAAAAGCTTTCTTCATTTCGAATCACCTTCGGCGGATCTATTTGAACGCGAGGGATTTATTTCACAGACTGTACTGTTATCCGCTTTATTGAATGCTCAAGACCGGCTCTCGTTGTTGTGTTTTTATACGGGGGAAACATCCCGTTTGTGGTGAGCCTCTGTTTTGCTTCTCAGCGAACCCCGACAGTCTGTGCACACTGTGCGGGTTCCATATCAACCATCGGTCTTCGCTCCTTTCTTCTTAAAGTCAGCGGGGTGAGTTCTCATTTGAACGCGAGGGATTTATTT	MKKAFVRSIVFE	ATGAAGAAAGCTTTTGTACGGAGCATCGTATTTGAATAA	AGGGAGCGTCATTACTAGTACATTGGAGTTTCTCCTTTGGAGTTATTCAAATACGATGCTCCGTACAAAAGCTTTCTTCATTTCGAATCACCTTCGGCGGATCTATTTGAACGCGAGGGATCTATTTCACAGACTGTACTGTTATCCGCTTTATTGAATGCTCAAGACCGGCTCTTGTTGTTGTGTTTTTATACGGGGGAAACATCCCGTTTGTGGTGAGCCTCTGTTTTGCTTCTCAGCGAACCCCGACAGTCTGTGCACACTGTGCGGGTTCCATATCAACCATCGGTCTTCGCTCCTTTCTTCTTAAAGTCAGCGGGGTGAGTTCTCATTTGAAC	Empty region	MKKAFVRSIVFE	100	100	MKKAFVRSIVFE	12	12	Faecalibacterium prausnitzii
TRINITY_DN142562_c4_g9_i3	AMP_142562_c4_g9_i3	TTATGATCTTACATATTGGTGGAGGTGAGGAGAATCGAACTCCTGTCCGAAAAAGCGACAGCCAAGCTTTCTCCGAGCGCAGTTCGCGATTTAACATTCCCTCTTCCCAGCGCCCACGAACGGGCTCAGGGATTCAGTAGCTTCATCATGTGTTCATGCGGCAAAGCTTAGGCATGAACATGGCCCGCTAAATGACGCCGGATTCCGGTGCAGCGGGATCACCGGGCCGACGCGCAGCCTAATTA	MFMPKLCRMNT	ATGTTCATGCCTAAGCTTTGCCGCATGAACACATGA	TTTCGGACAGGAGTTCGATTCTCCTCACCTCCACCAAATGT	Empty region	MFMPKLCRMNT	100	100	MFMPKLCRMNT	11	11	Ruminococcus bicirculans
TRINITY_DN144474_c1_g1_i1	AMP_144474_c1_g1_i1	GGAGCGAGACCGATGGTCGATATGGAACCCGCACAGTTCGGACAGACTGTCGGGATTCGCTGAGAGGCAAAACAGCGGCTCACCACAAACGGGATGTTTCCCACGTATTAAAACACTAAAACAGAGCCGGTCTTGAGCATCAAAAATGCGATAACACGACAAACTGTCGATTCAATTCTTCCCCAGAGCGTTCAGATAGATCCGCTTGAGATGATTCTTATGAAAGTATCAATGATCCGGAGAACCTTATTTGAATAGCTGTAAAGGAGTTCTACCAATGTACTAAGTAAGACGTTTCCCTTGCAAATCTAACTCGAAAGAATGTGGTAATATGAAATTCAACCTCAGGAACCGATTTAAGCAGTCCACCAGAGGAGAAAAGGGTCAATCCAAAGTACA…	MLKTGSVLVF	ATGCTCAAGACCGGCTCTGTTTTAGTGTTTTAA	GAATTTAGGTACTTTGCAAGGGGATGAAAATCAACTGTACATTGGACTGACCCTTTTCTCAACTGTTGGACTGCGGCAAACGGTTCATGAGGATGAATTTCATATTACCACATTCTTTCGAGTTAGATTTGCAAGGGAAACGTCTTACTTAGTACATTGGTAGAACTCCTTTTCAGCTATTCAAATAAGGTTCTCCGGATCATTGATACTTTCATAAGAATCATCTCCAGCGGATCTATCTGAACGCTCTGGGGAAGAATTGAATCGACAGGTTGTCGTGTTATCGCATTTTTGATGCTCAAGACTGGCTCTGTTTTTGTGTTTTTATACGGGGGAAACATCCCGTTTGTGGTGAGCCTCTGTTTTGCTTCTCAGCGAACCCCGACAGCCTGTCCCTGC…	Empty region	MLKTGSVLVF	100	100	MLKTGSVLVF	10	10	Faecalibacterium prausnitzii
TRINITY_DN144754_c1_g1_i1	AMP_144754_c1_g1_i1	ATGAATTTCATATTACCACATTCTTTCGAGTTAGATTTGCGAAGGTAGTGTCATTACTTAGTACATGGGAGATTTTGGTTTGGAGTTATTCAAATAAGACGTTCCGTACAAAAGCTTTCTTCAATGGGATCACCTTCGGCGGATCTATTTGAACGCGAGGGATTTATTTCACAGACTGTACTGTTATCCGCTTTATTGAATGCTCAAGAACGGCTCTCGTTGTTGTGTTTTTATACGGGGGAAACATCCCGTTTGTGGTGAGCCTCTGTTTTGCTTCTCAGCGAATCCCGACAGTCTGTCCGAACTGTGCGGGTTCCATATCAACCATCGGTCTCGCTCCTTTCTGCT	MGDFGLELFK	ATGGGAGATTTTGGTTTGGAGTTATTCAAATAA	ATGAATTTCATATTACCACATTCTTTCGAGTTAGATTTGCGAAGGGAGTGTCATTACTTAGTACATTGGAGTTTCTCCTTTAGAGTTATTCAAATAAGACGTTCCGTACAAAAGCTTTCTTCATTGGGATCACCTTCGGCGGATCTATTTGAACGCGAGGGATTTTATTTCACAGACTGTTCTGTTATTCGCTTTATTGATGCTCAAGAACGGCTCTTGTTGTTGTGTTTTTATACGGGGGAAACATCCCGTTTGTGGTGAGCCTCTGTTTTGCTTCTCAGCGAACCCCGACAGTCTGTGCGTACTGTGCGGGTTCCATATCGACCATCGGTCTTCGCTCCTTTCTGCT	Empty region	MGDFGLELFK	100	100	MGDFGLELFK	10	10	Faecalibacterium prausnitzii
TRINITY_DN138200_c2_g1_i1	AMP_138200_c2_g1_i1	TAAAAAATAAGGGGCTGTACACATGCGTCAGCTCCTTGTTTTTAAGGGGATATTCGACTTTTAGCCCCCCAAAAGATCAATATTGTTATGTACAACCGTCCAACCTGCGGGTAAAGTGCGCAACTCGGACCTGGACAGCAAGCTGAAAAGAGGCACAAGTATGTAGGCAACCCTGTTATAGCACCGGAATCTGCTGTGTCGCATGAATCAACCGTAGTCCCCGTGAAAGGCATGGCTATACCGCCAAGGGCTGTGGATGAAGTCGCAATGCGGAAAGCCGTCCTTTCCCAGGCAGTTCTCAGGAAGTCTTAAGAAAGAGGGGATAAACATCTGATACGGACAACTCGCAATACGATACGCAACGATGAAAGTGGTGAACAAATCTGGCACTAACGGATG…	MRIITSYCWKIIYKSGMRVRVLTNNSARFIGGCQTSTGTCTTRGYKFGPEVWMVFRTPDQRTLADSPEPGKP	ATGCGAATTATAACTTCTTACTGTTGGAAGATTATCTATAAATCGGGCATGAGGGTAAGAGTGCTTACAAACAATTCGGCCCGCTTTATTGGGGGCTGCCAAACCTCGACCGGCACCTGTACCACCCGCGGATATAAATTCGGACCGGAGGTATGGATGGTATTCCGCACACCGGACCAACGTACCCTTGCGGACAGTCCCGAGCCCGGCAAGCCATAA	AAAAAATAAGGGGCTGTACACATGCGTCAGCTCCTTGTTTTTAAGGGGATATTCGACTTTTAGCCCCCCAAAAGATCAATATTGTTATGTACAACCGTCCAACCTGCGGGTAAAGTGCGCAACTCGGACCTGGACAGCAAGCTGAAAAGAGGCACAAGTATGTAGGCAACCCTGTTATAGCACCGGAATCTGCTGTGTCGCATGAATCAACCGTAGTCCCCGTGAAAGGCATGGCTATACCGCCAAGGGCTGTGGATGAAGTCGCAATGCGGAAAGCCGTCCTTTCCCAGGCAGTTCTCAGGAAGTCTTAAGAAAGAGGGGATAAACATCTGATACGGACAACTCGCAATACGATACGCAACGATGAAAGTGGTGAACAAATCTGGCACTAACGGATGC…	Hypothetical protein	MRIITSYCWKIIYKSGMRVRVLTNNSARFIGGCQTSTGTCTTRGYKFGPEVWMVFRTPDQRTLADSPEPGKP	100	100	MRIITSYCWKIIYKSGMRVRVLTNNSARFIGGCQTSTGTCTTRGYKFGPEVWMVFRTPDQRTLADSPEPGKP	72	72	Bacteroidaceae
TRINITY_DN131740_c0_g1_i1	AMP_131740_c0_g1_i1	ACCTGATACCATTAACCGTAGGAAGTGCGCAGTCTTAACGGTGGACAGGCTGTTTGAAGTCAGTAGATGTAATGCAGAACAGGAGGAGTTTTTATGAAGAGTCCTTTAAAGAATCTGAAAAAATATTTTCAGTTAATCATGACTGCTCTTATTTGCTTTGTAATGGGAGTCATTGAAGACAAGAAAAGAATCTGCATAAAAGATACAGATTCTAAAAAAGACAGAACTGTTTTGCGTCCGGATGATAAAAAGAACAACAGAAAAAATAAAATCATTTACTGGAATGAACCACGAATCCAGAATAGAATAAATAGAGCTGTATATTTTAATACGGGGTAATGAAGCCCCGTATGCAAGTCGGAGATCGA	MKSPLKNLKKYFQLIMTALICFVMGVIEDKKRICIKDTDSKKDRTVLRPDDKKNNRKNKIIYWNEPRIQNRINRAVYFNTG	ATGAAGAGTCCTTTAAAGAATCTGAAAAAATATTTTCAGTTAATCATGACTGCTCTTATTTGCTTTGTAATGGGAGTCATTGAAGACAAGAAAAGAATCTGCATAAAAGATACAGATTCTAAAAAAGACAGAACTGTTTTGCGTCCGGATGATAAAAAGAACAACAGAAAAAATAAAATCATTTACTGGAATGAACCACGAATCCAGAATAGAATAAATAGAGCTGTATATTTTAATACGGGGTAA	ACCTGATACCATTAACCGTAGGAAGTGCGCAGTCTTAACGGTGGACAGGCTGTTTGAAGTCAGTAGATGTAATGCAGAACAGGAGGAGTTTTTATGAAGAGTCCTTTAAAGAATCTGAAAAAATATTTTCAGTTAATCATGACTGCTCTTATTTGCTTTGTAATGGGAGTCATTGAAGACAAGAAAAGAATCTGCATAAAAGATACAGATTCTAAAAAAGACAGAACTGTTTTGCGTCCGGATGATAAAAAGAACAACAGAAAAAATAAAATCATTTACTGGAATGAACCACGAATCCAGAATAGAATAAATAGAGCTGTATATTTTAATACGGGGTAATGAAGCCCCGTATGCA	Hypothetical protein	MKSPLKNLKKYFQLIMTALICFVMGVIEDKKRICIKDTDSKKDRTVLRPDDKKNNRKNKIIYWNEPRIQNRINRAVYFNTG	100	100	MKSPLKNLKKYFQLIMTALICFVMGVIEDKKRICIKDTDSKKDRTVLRPDDKKNNRKNKIIYWNEPRIQNRINRAVYFNTG	81	81	Blautia wexlerae
TRINITY_DN139333_c4_g6_i1	AMP_139333_c4_g6_i1	TTCATTGGAGACGGACGGGCTGATTGTCAGGAAAGTCTATGCGGAAGTTCCTCCCCGTGTGGAGTATAACCTTACAGAAATCGGATGTAGCCTGATGCCGCATATTGAATCTTTGGTAGGATGGGCATTGGAGCATATGAATGATATTTTGAATCGGCGCAGTCTGCAGAACTGATGGGTCGATATGCAAAGAGGGTGTGTCGAAACTGGTATTCACCACAGATTACACAGATTTGCACAGATAAGCATCTTTGATTATCAGTAGATTAAGCTCATTCTGTGTTAATCCGTGTAATCTGTGGTGAATTTTGACACACCCCTTCAGAAGTTTCCAAGTGCTTGTTTTATTTCTTAGCATCGGCAAAATTGTGAACCTTGTTTTTCAGATTGTCAGCTTTC…	MKCKDSNFWIGLGIGSVAGALAYHFSRTEKAKKLEDAICRAIHKANGEAKEFINTAEEEALHVGTKVADKMAHEAHEAAEKADNLKNKVHNFADAKK	ATGAAATGTAAAGATTCTAATTTCTGGATCGGACTGGGAATAGGTTCGGTTGCCGGTGCATTGGCCTACCACTTCTCCCGTACGGAGAAAGCTAAAAAGCTGGAAGATGCCATATGCCGTGCCATCCACAAAGCAAATGGCGAAGCCAAGGAGTTCATCAACACTGCTGAAGAAGAAGCATTGCACGTTGGCACCAAAGTAGCAGACAAGATGGCCCATGAGGCCCATGAGGCCGCAGAGAAAGCTGACAATCTGAAAAACAAGGTTCACAATTTTGCCGATGCTAAGAAATAA	AGAATTGATTCTAACTTTAACTATTAAAAACTGACTTGATTATGAAATGTAAAGATTCTAATTTCTGGATCGGACTGGGAATAGGTTCGGTTGCCGGTGCATTGGCCTACCACTTCTCCCGTACGGAGAAAGCTAAAAAGCTGGAAGATGCCATATGCCGTGCCATCCACAAAGCAAATGGCGAAGCCAAGGAGTTCATCAACACTGCTGAAGAAGAAGCATTGCACGTTGGCACCAAAGTAGCAGACAAGATGGCCCATGAGGCCCATGAGGCCGCAGAGAAAGCTGACAATCTGAAAAACAAGGTTCACAATTTTGCCGATGCTAAGAAATAAAACAAGCACTTGGAAACTTCTGAAGGGGTGTGTCAAAATTCACCACAGATTACACGGATTAACA…	Hypothetical protein	MKCKDSNFWIGLGIGSVAGALAYHFSRTEKAKKLEDAICRAIHKANGEAKEFINTAEEEALHVGTKVADKMAHEAHEAAEKADNLKNKVHNFADAKK	100	100	MKCKDSNFWIGLGIGSVAGALAYHFSRTEKAKKLEDAICRAIHKANGEAKEFINTAEEEALHVGTKVADKMAHEAHEAAEKADNLKNKVHNFADAKK	97	97	Bacteroides uniformis
TRINITY_DN102902_c0_g1_i1	AMP_102902_c0_g1_i1	TAAAAATAATAAAGCCAACGTTATTTTTATAAAATTTCTTTTTCATATGTTGATTGCCGGAAGAGGCAATTAACTCTCCTTCCTTTTAAAAAATAAATTTGAACGTAATATAAAAAGCATCCGCTTAGCCACCGGATGCTTTTTATAAAGTATAAGATCGGAAGAGCGA	MKKKFYKNNVGFIIF	ATGAAAAAGAAATTTTATAAAAATAACGTTGGCTTTATTATTTTTATGGCTTTAGTATATCCTGCAATTATGAGAAAATCGTGTTTAAGATGTGAAAAAAATTTGAACAAATGTCGAAGGAATTATGAAGAGAGAAATTGGGATATTTATTTTACAGAAGGCATAAGATTTCTGATA	TATAAAAAGCATCCGGTGGCTAAGCGGATGCTTTTTATATTACGTTCAAATTTATTTTTTAAAAGGAAGGAGAGTTAATTGCCTCTTCCGGCAATCAACATATGAAAAAGAAATTTTATAAAAATAACGTTGGCTTTATTATTTTTATGGCTT	Empty region	MKKKFYKNNVGFIIFMALVYPAIMRKSCLRCEKNLNKCRRNYEERNWDIYFTEGIRFLI	100	100	MKKKFYKNNVGFIIFMALVYPAIMRKSCLRCEKNLNKCRRNYEERNWDIYFTEGIRFLI	15	59	Blautia wexlerae
TRINITY_DN143169_c2_g1_i6	AMP_143169_c2_g1_i6	GGACCGGGGAAGGCGTCGTAAACGTGGCGTCCGTGAGGCGGGAAAGAGTTGACCTGCCCACGCATCATGACTCTACCAAACCGCAAAGTCTGTCAGGTGTCTTTGCGGAGCGGGAATTCTGAAACCTGACTGCGCTCGGAGAAAGTCCCGTGAAACTGTTTTCGGACAGGGGTTCAATTCCCCTCGGCTCCACCAATA	MMRGQVNSFPPHGRHVYDAFPG	TCTGGTGGAGGTGGGGGGAGTTGAACCCCCGTCCGAAAGCACTTCAACGGGACTTTCTCCGGGCGCAGACGGTTATTGTGGAAGTCTTTCTTCCCGTTTCCCTTCCAACCGGCAAGCCGTCACGCCGATTGGTCGGGTCAGAGTCATGATGCATGGGCGGGTCAACTCTTTCCCGCCTCACGGACGCCACATCAACGACGCCTTCCCCGGCCTGTGGCCTCTCCGGTTCAGACGGCCGCCTTA	GGACCGGGGAAGGCGTCGTAAACGTGGCGTCCGTGAGGCGGGAAAGAGTTGACCTGCCCACGCATCATGACTCTACCAAAGCGTAAGGTCCGTCAGGTGTCCTTGCGCGGAGGGAATGTTTAAATCCTGACTGCGCCCGGAGAAAGTCCTGTTAAAGTGCTTTCGGACGCGGGTTCGACTCCCGCCGCCTCCACCAATAAAAAAACCTCGCAGTCTCAACGGCTGCGGG	Empty region	MVEVGGVEPPSESTSTGLSPGADGYCGSLSSRFPSNRQAVTPIGRVRVMMHGRVNSFPPHGRHINDAFPGLWPLRFRRPP	100	100	MVEVGGVEPPSESTSTGLSPGADGYCGSLSSRFPSNRQAVTPIGRVRVMMHGRVNSFPPHGRHINDAFPGLWPLRFRRPP	22	80	Siphoviridae sp.
TRINITY_DN145264_c2_g1_i1	AMP_145264_c2_g1_i1	GGAATCCCTGGCAAATCTAACTCGAAAGAATGTGGTAATATGAAATTCATCTTCAGAATCTCGGTGCCGCACTCCATCAGTTAAGAGAAGGGTCAGTCCAATGTACAAAGTAAATTCGTCCCCTTGAAATAGATTCTCAGTTTCCAGTAGTTTCTAAGGAGAGTCACTCTATGAAACGTTTACTCCGAAAATGAGGAACCCCAAGGAGAAGAGGCTTATGACTCCGAAGAAGTAAGT	TYFFGVISLFSLGFLIFGVNVS	ACTGTTGGTGAAAACAGCACAAAATAAAACCAGCCGGACGAGGCGGTTGCAAGCCCTCGTCCGGCTGGATACTTACTTCTTCGGAGTCATAAGCCTCTTCTCCTTGGGGTTCCTCATTTTCGGAGTAAACGTTTCATA	ACTTACTTCTTCGGAGTCATAAGCCTCTTCTCCTTGGGTTTCCTCATTTTCGGAGTAAACGTTTCATAGGGTGACTCTCCTTAGAAACTACTGGAAACTGAGAATCTATTTCAAGGGGACGAATTTACTTAGTACATTGGACTGACCCTTCTCTTAACTGATGGAGTGCGGCACCGAGATTCTGAAGATGAATTTCATATTACCACATTCTTTCGAGTTAGATTTGCCAGGGA	Empty region	MLVKTAQNKTSRTRRLQALVRLDTYFFGVISLFSLGFLIFGVNVS	90.909	96	MLVKTAQNKTSRTRRLQALVRLDTYFFGVISLFSLGFLIFGVNVS	22	45	Faecalibacterium prausnitzii
TRINITY_DN142969_c1_g1_i4	AMP_142969_c1_g1_i4	ATTCCTTTCGTGCAAAAGAGATTTACCCAAAGTACAAAAGAAACAGCTTACAGCAGATTTTTACACCAGATAAAAAAGACAGTTTCAGTAATGAAGCTGTCTTTTTCTATGATTAAGA	SFRAKEIYPKYKRNSLQQIFTPDKKDSFSNEAVFFYD	CCTGATAAATAGTCAAAATACAAAAGTATCGAGGCATTCCTTTCGTGCAAAAGAGATTTACCCAAAGTACAAAAGAAACAGCTTACAGCAGATTTTTACACCAGATAAAAAAGACAGTTTCAGTAATGAAGCTGTCTTTTTCTTTATACATATTAATTTCATAAGATACTATGTGTCTGACATAGCCAAACAAATATTCGCAACAGCAATTAAAGCAGGTAACTTACCTGCTTCAACTATAACAATCCCCTG	ATTCCTTTCGTGCAAAAGAGATTTACCCAAAGTACAAAAGAAACAGCTTACAGCAGATTTTTACACCAGATAAAAAAGACAGTTTCAGTAATGAAGCTGTCTTTTTCTTTATA	Empty region	MINSQNTKVSRHSFRAKEIYPKYKRNSLQQIFTPDKKDSFSNEAVFFFIHINFIRYYVSDIAKQIFATAIKAGNLPASTITIP	100	100	MINSQNTKVSRHSFRAKEIYPKYKRNSLQQIFTPDKKDSFSNEAVFFFIHINFIRYYVSDIAKQIFATAIKAGNLPASTITIP	37	83	Blautia wexlerae
TRINITY_DN144558_c2_g1_i2	AMP_144558_c2_g1_i2	AGGTTGATATGGAACCCGCACAGCAGGGACAGGCTGTCGGGGTTCGTTGAGAAGCAAAATAGAGGCTCACCACAAACGGGATGTTTCCCCCGTATAAAAACACAAAAACAGAGCCAGTCTTGAGCATCAAAAAAGCGATAACGCGACAACCTGTCGATTCAATTTTTCCCCAGAGCGTTCAGATAGATCCGCTGGAGATGATTCTTATGAAAGCATCAATGATCCGGAGAACCTTATTTGAATAGCTAAGAAGGAGTTCTACCAATGTACTAAGTAAGACGTTTCCCTTGCAAATCTAACTCGAAAGAATGTGGTATTATGAAATTCATCCTCATGAACCGTGTGCCGCAGTCCAGCAGTGGAGG	VDMEPAQQGQAVGVR	GCTGACTTTAAGAAGAAAGGAGCGAAGACCGATGGTTGATATGGAACCCGCACAGCAGGGACAGGCTGTCGGGGTTCGCTG	CTCAACTGTTGGACTGCGGCAAACGGTTCATGAGGATGAATTTCATATTACCACATTCTTTCGAGTTAGATTTGCAAGGGAAACGTCTTACTTAGTACATTGGTAGAACTCCTTTTCAGCTATTCAAATAAGGTTCTCCGGATCATTGATACTTTCATAAGAATCATCTCCAGCGGATCTATCTGAACGCTCTGGGGAAGAATTGAATCGACAGGTTGTCGCGTTATCGCATTTTTGATGCTCAAGACTGGCTCTGTTTTTGTGTTTTTATACGGGGGAAACATCCCGTTTGTGGTGAGCCTCTATTTTGCTTCTCAGCGAACCCCGACAGCCTGTCCCTGCTGTGCGGGTTCCATATCAACC	Empty region	MTLRRKERRPMVDMEPAQQGQAVGVR	93.333	94	MTLRRKERRPMVDMEPAQQGQAVGVR	15	26	Faecalibacterium prausnitzii
TRINITY_DN144633_c0_g1_i1	AMP_144633_c0_g1_i1	AGAAACCAGAGAAGTACAGCAGAAGCTCAAGAGAGAGCTACTCCCGCAGACTTGAAGCAGAAAGGAGCGAGACCGATGGTCGATATGGAACCCGCACAGTTTGGACAGGCTGTCGTGATTCGCTGAGAGGCAAAACAGAGGCTCACCACAAACGGGATGTTTCCCCCGTATAATAACACAACAACAAGAGCCGTTCTTGAGCATCAATAAAGCGAATACAAGAACAG	RNQRSTAEAQERATPADLKQKGARPMVDMEPAQFGQAVVIR	TTTGTACGTTCCATCTGCCATTTTTCAAGAACTGCACAATTTTATGTTTCTATCCTTGTGCACTCTGCGAATAGACAAATCGATCAGGAATATGTATAATAAAGCCAGAAACCAGAGAAGTACAGCAGAAGCTCAAGAGAGAGCTACTCCCGCTGACTTGAAGCAGAAAGGAGCGAGACCGATGGTCGATATGGAACCCGCACAGTTTGGACAGGCTGTCGGGATTCGCTG	AGAAACCAGAGAAGTACAGCAGAAGCTCAAGAGAGAGCTACTCCCGCTGACTTGAAGCAGAAAGGAGCGAGACCGATGGTCGATATGGAACCCGCACAGTTTGGACAGGCTGTCGGGATTCGCTGAGAGGCAAAACAGAGGCTCACCACAAACGGGATGTTTCCCCCGTATAAAAACACAACAAAAATGAGCCAGTCTTGAGTATCAAAAATGCGATTACACGACAACC	Empty region	MYVPSAIFQELHNFMFLSLCTLRIDKSIRNMYNKARNQRSTAEAQERATPADLKQKGARPMVDMEPAQFGQAVGIR	97.561	98	MYVPSAIFQELHNFMFLSLCTLRIDKSIRNMYNKARNQRSTAEAQERATPADLKQKGARPMVDMEPAQFGQAVGIR	41	76	Faecalibacterium prausnitzii
TRINITY_DN144415_c2_g1_i4	AMP_144415_c2_g1_i4	TTAGAAAAAGGAACGGTAGTCAACCAAGATTACCGTTCCTCTTTTATAGAAAGCCGCACCGATGATGTGATGAAACTCCGTATGACATGATTTGAGTGCTCCTCCTCTTTGTAATCCACCGACTCAAGAGTTACCCCGATGGGCGTGGCCCGCCATTGAGAAGCGAAGCTTGTCTCGGTATTTCATAAAAATTGATGAGTTTCCCGATCCAATCAATGCGGCTATTTTTTCTAT	LEKGTVVNQDYRSSFIESRTDDVMKLRMT	CTGAACTCTCTAATCTTCAAGAAGCAAAACCGTAAAATAACGGCAAAAGAAAAAGGAACGGTAGTCAACCAAGATTACCGTTCCTCTTTTATAGAAAGCCGCACCGATGATGTGATGAAACTCCGTATGACATGA	TAGAAAAAATAGCCGCATTGATTGGATCGGGAAACTCATCAATTCTAATGAAATACCGAGACAAGCTTCAGTTCTCAATGGCGGGCCACGCCCTTCGGGGTAACTCTTGAGTCGGTGGATTACAAAGAGGACGAGCACTCAAATCATGTCATACGGAGTTTCATCACATCATCGGTGCGGCTTTCTATAAAAGAGGAACGGTAATCTTGGTTGACTACCGTTCCTTTTTCT	Empty region	MNSLIFKKQNRKITAKEKGTVVNQDYRSSFIESRTDDVMKLRMT	90	67	MNSLIFKKQNRKITAKEKGTVVNQDYRSSFIESRTDDVMKLRMT	29	44	Bacteroides
TRINITY_DN145297_c11_g1_i1	AMP_145297_c11_g1_i1	AAATTCAGGTTCAAAACCTGGTACGCAAAAGCCTAAATAGAAACCCCCAATCACCGGTGATTGAAATGAAAGATCTTACTCCGCCGAACAAATAATGCTTCCCCTGATCTGGCTGGTGCAAGCGCAGCGCCCCCCAAAAGGAGAACCTCCGATGTACTAGAGCAAAGAGGTATCAACCTCTGGCATCAAATTCAGCTACCCTGCACAAAATTATTGAAGCTCACTTCCCCGTTCCACAGATGCACCAAGAATCGTATTCCTTGCAAAATGTTTCCAGGCA	AWKHFARNTILGASVERGSELQ	CTTGAAATTTCTGATTCCCTTTGGTTCGTTATTTGCTGCCTGGAAACATTTTGCAAGGAAAACGATTCTTGGTGCATCTGTGGAACGGGGAAGTGAACTTCAATA	TGCCTGGAAACATTTTGCAAGGAAAACGATTCTTGGTGCATCTGTGGAACGGGGAAGTGAACTTCAATAATTTTGTGCAGGGTACCTGAATTTGATGCCAGAGGTTGATTCCTCTTTGCTCTAGTACATCGGAGTTTCTCCTTTTGGGGGCGGTGCGCTTGCACCAGCCAGATCAGGTGAAGCATTATTTGTTCGGCGGAGTTAGATCTTTCATAACAATCACCGGTGATTCTGGGTTTCTATTTACGCTTTTGCGTACCAGGTTTTGAACCTGTAATTT	Hypothetical protein	MKFLIPFGSLFAAWKHFARKTILGASVERGSELQ	100	100	MKFLIPFGSLFAAWKHFARKTILGASVERGSELQ	22	34	Caudoviricetes sp
TRINITY_DN135950_c1_g1_i1	AMP_135950_c1_g1_i1	TTTATTCTGTGGGAACTTCCATTTGCCATACCACCAACATATTGACTATTTATAGATTCTGAATTGTCCAACGGTTTAAGCCTCCTTCCTTTCTATTTCGTTCGTCCCTTTCTCGTCAGGACTTCTATCGATGATTCCTAAGGAATTATTCTATCAAATCTTCTTATACGAATTTCGATTTAACCTTTTGGGTTATTTTAGGTTATTCTATCTTAATCTAAAATTTGTTGATTTAATTTTCGATTTAATCTTTTCATTAAATTTTTTTACTGAACTTTTTTGGTTCTTCTTTATCATTTAATTTTTTTGATCATATCTTATATTAAATCTTTTTTGATTTGATATTTTGTTTTCCTTTGGATT	SKGKQNIKSKKI	ATGGTATTATATAGTCAATCCAAAGGAAAACAAAATATCAAATCAAAAAAGATTTAA	TTATTCTGTGGGAACTTCCATTTGCCATACCACCAACATATTGACTATTTATAGATTCTGAATTGTCCAACGGTTTAAGCCTCCTTCCTTTCTATTTCGTTCGTCCCTTTCTCGTCAGGACTTCTATCGATGATTCCTAAGGAATTATTCTATCAAATCTTCTTATACGAATTTCGATTTAACCTTTTGGGTTATTTTAGGTTATTCTATCTTAATCTAAAATTTGTTGATTTAATTTTCGATTTAATCTTTTCATTAAATTTTTTTACTGAACTTTTTTGGTTCTTCTTTATCATTTAATTTTTTTGATCATATCTTATATTAAATCTTTTTTGATTTGATATTTTGTTTTCCTTTGGATT	Empty region	MVLYSQSKGKQNIKSKKI	100	100	MVLYSQSKGKQNIKSKKI	12	18	Dorea formicigenerans
TRINITY_DN142526_c5_g1_i7	AMP_142526_c5_g1_i7	AATCTTAAATAAAGGTGGTGTATTTTATGTCAAATATTAGAAGTGAATTTGGTAATCTTAAAGGTCATCAAGTAGAAACTGCAAGGAAAACTCTAAAATTTGAGAATAGGCACTATTATAGAGAAGCCCATGGAATACAAGATGGGATACGTAAGGATAAAAAATTAAAAATGGATAAAAAATATTAATAGTTTTTTAAACTTATGTATATTTTCTAAAATTTAAGGGAACATTATAAACAACAACACAAGATGTTGTTAACTATCATCTAAGGAGGAAATTTACTATGTCAAACAATAATAGAACTGTAGTTCCAGAAGCTAAGGCTGCTTTAAACCAAATGAAGTTAGAAATAGCTAACGAAATAGGATTAGCAAACTACGATACTGTTGACAAAGG…	ILNKGGVFYVKY	TTGGGCAACTTAAAAGTAATCTTAAATAAAGGTGGTGTATTTTATGTCAAATATTAG	AAAGGCTACCAATTGGTAGCCTTTTTTACTTGAGTGTCAAAATCTACTATACTACTTGCCAGCCATTTGTTGTTCAGCTAATTCAACTAATTTCTTAGTCATATAACCACCAACATATCCATTTTGTCTAGCTGTTAAGTTTCCTTTGTCAACAGTATCGTAGTTTGCTAATCCTATTTCGTTAGCTATTTCTAACTTCATTTGATTTAAAGCTGCTTTAGCTGCTGGAACTACAGTTTTGTTATTGTTTGACATAGTAAATTTCCTCCTTGGATGATAGTTAACAACATCTTGTGTTGTTATTTATAATGTTCCCTGAAGTTTAAGAAAATATACAAAAGTTTAAAAAATTTATTTATATTTTTTATCAATTTTTATTTTTTTATCTTTACGTATACC…	Hypothetical protein	MGNLKVILNKGGVFYVKY	100	100	MGNLKVILNKGGVFYVKY	12	18	Romboutsia ilealis
TRINITY_DN140952_c1_g1_i1	AMP_140952_c1_g1_i1	TATTTAATTTCACAGACTGATCTGTTATTCGCTTTATTGATGCACAAGAACGGCTCTTGTTGTTGTGTTTTTATACGGGGGAAACATCCCGTTTGTGGTGAGCCTCTGTTTTGCCTCTCAGCGAATCCCGACAGTCTGTCCGAACTGTGCGGGTTCCATATCGACCATCGGTCTCGCTCCTTTCTGGTTCAAGTCAGCGGGGTTAGCTCTCGTTTGAGCTTCTGCTGTACTTCTCTTGTTTCT	ETREVQQKLKRELTPLT	TTTGTCGTGTATAATAAAGCCAGAAACCAGAGAAGTACAGCAGAAGCTCAAACGAGAGCTAACCCCGCTGACTTG	ATTTTATTTCACAGACTGTTCTGTTATTCGCTTTATTGATGCTCAAGAACGGCTCTTGTTGTTGTGTTTTTATACGGGGGAAACATCCCGTTTGTGGTGAGCCTCTGTTTTGCTTCTCAGCGAACCCCGACAGTCTGTGCGTACTGTGCGGGTTCCATATCGACCATCGGTCTTCGCTCCTTTCTGCTTAAAGTCAGCGGGGTTAGCTCTCATTTGAGCTTCTGCTGTACTTCTCTGGTTTCT	Empty region	MSCIIKPETREVQQKLKRELTPLT	100	100	MSCIIKPETREVQQKLKRELTPLT	17	24	Faecalibacterium prausnitzii
TRINITY_DN143985_c1_g7_i1	AMP_143985_c1_g7_i1	TTATAAAAAATGCACCTTCAATTCCTTTTGAAAGTGCATTTTTAGTGTTATTTAATTGTATTATTATTATAATTTTATATTTTGTATCGGAGATTATTCGCGATTCTACGTTCCTGTGAGACCTTTGTCGTCTGTTATTTTATCACCTGAATGATTTTCATATCCATTCAATACTTTATGTATTAAATCTTCTGTCAAGTCATTCCTGCTTTTATAACAAATCTGAGATTATAACATATCCTTTCAATGTTTCTTTACACATTTTTCATTCTATGTTATATGCGGTATTTTTATTCAATACATCTATGAGTGATTCATCTTTTTCTCTTTGCTTCCAGTTTCCGTACTCTCCGATCTTTGATCTTCTTTTCTTTCTACTGGACTTTTACGCTTGGCAAA…	QREKEISQRYLTKKAKVTDA	AATGTTATTATATAACCATCAAAGAGAGAAAGAAATCTCCCAAAGATATTTAACTAAGAAGGCAAAAGTAACAGATGCCTG	ATCAAAGAGAGAAAGAAATCTCCCAAAGATATTTAACTAAGAAGGCAAAAGTAACAGATGCCTGATTAGATTAAAAATACAAGTTCAACAGGAGGTCAGTCCCATGGACAGTATAGTTTCAGATTTTTATCAATATGTCAGTGGTATGATGAGTGAAGGTTCCTGTGAAGAAAGAGACCTTTGCCAAGCGTAAAAGTCCAGTAGAAAGAAAAGAAGATCAAAGATCGGAGAGTACGGAAACTGGAAGCAAAGAGAAAAAGATGAATCACTCATAGATGTATTGAATAAAAATACCGCATATAACATAGAATGAAAAATGTGTAAAGAAACATTGAAAGGACATGTTATAATCTCAGATTTGTTATAAAAGCAGGAATGACTTGACAGAAGATTTAATAC…	Hypothetical protein	MLLYNHQREKEISQRYLTKKAKVTDA	100	95	MLLYNHQREKEISQRYLTKKAKVTDA	20	26	Ruminococcus torques
TRINITY_DN137631_c5_g1_i2	AMP_137631_c5_g1_i2	TAATCATAAAAAGGAGTAAATAACGTATTGTCCGGAGAGGTGCAACGAACACCCACGATTTTTATGATTTCGGTCGGCTGGGGAATTGGTTGGGGTATAAGGATTGTTGAAACCGACCGGATACAATAAAAGCGTGAGTGCTGTTGTACCATTATCTAAACTTAAGGCTTAGCAATACCCTTCACCAGATAATGATAAACAACAGACACCCACGCCAAACGTTTTATATAACAAATCTCTAATCGATATGTTGATATACGATCATCTACGTGGAGTATCTGTTGTATCATTTCCCGGTGCATGAAATTTGCTAAGTTTCGATTTGGGAAACAATACGTTATTTACTCCATGAAGGAATAAAAACCGCCTTCGCCTGTTTCATCACGCTGATGGGCAGAA…	PIPKKTYIFVTRFLPISVMKQAKAVFIPSWSK	CTGCCCATCAGCGTGATGAAACAGGCGAAGGCGGTTTTTATTCCTTCATGGAGTAAATAA	TCCTATTCCGAAAAAACATATATCTTTGTCACACGCTTTCTGCCCATCAGCGTGATGAAACAGGCGAAGGCGGTTTTTATTCCTTCATGGAGTAAATAACGTATTGTTTCCCAAATCGAAACTTAGCAAATTTCATGCACCGGGAAATGATACAACAGATACTCCACGTAGATGATCGTATATCAACATATCGATTAGAGATTTGTTATATAAAACGTTTGGCGTGGGTGTCTGTTGTTTATCATTATCTGGTGCACGGTATGCTAAGACCTCGATTTAGATAATGGTACAACAGCACTCACGCTTTTATTGTATCCAGTCGGTTTCAACAATCCTTATACCCCAACCAATACCCCACCCGACCGAAATCATAAAAATCGTGGGTGTTCGTTGCACCTC…	Empty region	MHLFPLFHPIPKKTYIFVIRFLPISVMKQAKAVFIPSWSK	100	76	MHLFPLFHPIPKKTYIFVIRFLPISVMKQAKAVFIPSWSK	32	40	Bacteroides
TRINITY_DN138674_c4_g1_i1	AMP_138674_c4_g1_i1	AAAGGAAAAACAAAGAGCCAAACAAAAGCAGACAACAGGGTTCGCTGAAACGGTCAACGGTCTGACGATACAGTAACGATTTCAGAGGGCACGGCAAAGTGAAGTGAGGCGAGAGGTTTTCCTTATATATCACAGGCAGATCGGTGGACACAGCATATACCCGACACTAGGTACACTACAGTTCAGCAGGCGGGCAGGCTCATCGGATACCTAATAAGATATGAAAGGAGCGAGTCCAATGGACGCATCAGAGATCCAGGAGAGTATCCATAGGCTCGGCAATTTCTTAAAGTAAAAAAGGATCAAGACTCAGACGAATGAGCTGACAGGAATCCAGACATATATGATTTACACAGGAAGAAATTGCAGAGCCTCATGGATTAATCACAGCACAGAGTT…	KEKQRAKQKQTTGFAETVNGLTIQ	ATGTGGTATAGTATAGTCAAGGAAAAACAAAGAGCCAAACAAAAGCAGACAACAGGGTTCGCTGAAACGGTCAACGGTCTGACGATACAGTAA	AAAACTTAACTATGTGATATCTGAATACACCACATAGTTAAGTATGTACGTTCATATTGATTATGCCATTGGTATTACGCCCTTCTGAAAATTCTAGTCGTAAACTCATGCTAAATTGTACTTTGGACTCACGCCTTTCAGTAAAATTCTGTCCGCATAATATAAGCTATTCCATTGGATCTATTTCCTTTCGGTAAAAATAATCTCTAAGTGCAAATTACCTTTCCATTGGATTTATTTCCTTTCAAAATATTAAGTTATGCCTCAGTGGATAAAACTTAACGTGCCATCGGACTTAACACCTTTCGTGAAAATTTATTGTCAATGAAACTTATTACATTTCCATTGGAATTATCGCCTTTCGCATAATTTCAAGATCTTATGCTCATCATATCAGAT…	Empty region	MWYSIVKEKQRAKQKQTTGFAETVNGLTIQ	100	100	MWYSIVKEKQRAKQKQTTGFAETVNGLTIQ	24	30	Ruminococcus bicirculans
TRINITY_DN138681_c7_g1_i1	AMP_138681_c7_g1_i1	GGGGGTGTGGAGGCAGGAATAGCGGGCGGCGGCGCCTGACCGCCATAAAACGGGCACCTTATAAATTAAAGAACAACAACGAAACTGTTCTTCTCGCTGCTTAATTAGCGAGCGTTCCCGCCGGGAGGACCACGGCCCGGCAGCGGAGCGTCGATGAGTGGTGAACGTGCGCACGCTAAGCTTTGCGCGTGCCATGCATCATGAAGCTACCGGACTGACAGGCTTGCCGGTTTGCCTGTCCTGAAGGGAACAGGGGCGTACAGCGTCCCGAAAAAACCCGCTGCGCCCGGAGAAGTTCCTGTCAAAGCGCTTTCGGACGAGGGTTCAACTCCCTCCATCTCCACCAAAGTCGGAGATCGGAAGAGCGTCAAGTCGG	GCGGRNSGRRRLTAIKRAPYKLKNNNETVLLAA	ATGGGGATGTACCGGTTTCGACGGGGGTGTGGAGGCAGGAATAGCGGGCGGCGGCGCCTGACCGCCATAAAACGGGCACCTTATAAATTAAAGAACAACAACGAAACTGTTCTTCTCGCTGCTTAA	GGGGGTGTGGAGGCAGGAATAGCGGGCGGCGGCGCCTGACCGCCATAAAACGGGCACCTTATAAATTAAAGAACAACAACGAAACTGTTCTTCTCGCTGCTTAAATAGCGAGCGTTCCCGCCGGGAGGACCACGGCCCGGCAGCGGAGCGTCGATGAGTGGTGAACGTGCGCACGCTAAGCTTTGCGCGTGCCATGCATCATGAAGCTACCGGACTGACAGGCTTGCCGGTTTGCCTGTCCTGAAGGGAACAGGGGCGTACAGCGTCCCGAAAAAACCCGCTGCGCCCGGAGAAGTTCCTGTCAAAGCGCTTTCGGACGAGGGTTCAACTCCCTCCATCTCCACCAAA	Hypothetical protein	MGMYRFRRGCGGRNSGRRRLTAIKRAPYKLKNNNETVLLAA	100	97	MGMYRFRRGCGGRNSGRRRLTAIKRAPYKLKNNNETVLLAA	33	41	Caudovirales
TRINITY_DN142178_c2_g1_i3	AMP_142178_c2_g1_i3	TGATTTTATATCACAGACTTTTCTGTTATTCGCTTTATTGATGCCCAAGAACGGCTCTTGTTGTTGTGTTTTTATACGGGGGAAGCATCCCGTTTGTGGTGAGCCTCTGTTTTGCTTCTCAGGGAACCCCGACAGTCTGTGCGTACTGTGCGGGTTCCATATCGACCATCGGTCTCGCTCCTTTCTG	QKGARPMVDMEPAQYAQTVGVP	CTGACTTTAAGTAGAAAGGAGCGAAGACCGATGGTCGATATGGAACCCGCACAGTACGCACAGACTGTCGGGGTTCGCTGA	CAGAAAGGAGCGAAGACCGATGGTCGATATGGAACCCGCACAGTACGCACAGACTGTCGGGGTTCGCTGAGAAGCAAAACAGAGGCTCACCACAAACGGGATGCTTCCCCCGTATAAAAACACAACAACAAGAGCCGTTCTTGAGCATCAATAAAGCGAATAACAGAACAGTCTGTGAAATAAAATCCCTCGCGTTCAAATAGATCCGCCGAAGGTGATCCCAATGAAG	Empty region	MTLSRKERRPMVDMEPAQYAQTVGVR	85.714	91	MTLSRKERRPMVDMEPAQYAQTVGVR	22	26	Faecalibacterium prausnitzii
TRINITY_DN138312_c4_g6_i3	AMP_138312_c4_g6_i3	AAAAAAAGAACATTTAAAACATAAAACAGAGACAATTATGAAAAAGTACGTTTGCACAGTATGTGGTTGGGTTTATGACCCGGCAGAAGGAGATCCTGAAGGTGGAATCGCTCCGGGAACAGCATTTGAAGATATTCCAGATGATTGGGTTTGCCCTCTTTGCGGAGTAGGTAAAGATGATTTCGAAGTTCAAGAAGATTGATCCTACCTTATAACCGGATATCATATAAAGCGGAGGAATTTCTTTTGTATGATATATCAGATAGCGCGACTAATTATTATTTAGTTGCGCTTTTTTAA	KKEHLKHKTETIMKKYVCTVCGWVYDPAEGDPEGGIAPGTAFEDIPDDWVCPLCGVGKDDFEVQED	CTTGTATATTTGTTATGTATTTAAAGAATATTTAAAACATAAAACAGAGACAATTATGAAAAAGTACGTTTGCACAGTATGTGGTTGGGTTTATGACCCGGCAGAAGGAGATCCTGAAGGTGGAATCGCTCCGGGAACAGCATTTGAAGATATTCCAGATGATTGGGTTTGCCCTCTTTGCGGAGTAGGTAAAGATGATTTCGAAGTTCAAGAAGATTG	AAAGAATATTTAAAACATAAAACAGAGACAATTATGAAAAAGTACGTTTGCACAGTATGTGGTTGGGTTTATGACCCGGCAGAAGGAGATCCTGAAGGTGGAATCGCTCCGGGAACAGCATTTGAAGATATTCCAGATGATTGGGTTTGCCCTCTTTGCGGAGTAGGTAAAGATGATTTCGAAGTTCAAGAAGATTGATCCTACCTTATAACCGGATATCATATAAAGCGGAGGAATTTCTTTTGTATGATATATCAGATAGCGCGACTAATTATTATTTAGTTGCGCTTTTTTA	Empty region	MYICYVFKEYLKHKTETIMKKYVCTVCGWVYDPAEGDPEGGIAPGTAFEDIPDDWVCPLCGVGKDDFEVQED	100	81	MYICYVFKEYLKHKTETIMKKYVCTVCGWVYDPAEGDPEGGIAPGTAFEDIPDDWVCPLCGVGKDDFEVQED	66	72	Phocaeicola vulgatus
TRINITY_DN145245_c6_g1_i2	AMP_145245_c6_g1_i2	CTGTACCTCGCTTTCTTAAATTACGAAAAACAAAAAAGTAAAGGAGTGAGACCACCGAAAACATAATCTTTTCTTCATAATTTAAGAAAGCGAGGTACAGACCACCAGAATAGCAAAGTTTCAAATTCATGACTTATAAGAAAGGCAGGTACGGACCACCAAGAACTTAAGCTTTTAAATCCAACTAAGTTTTATAAGTAGTTCCTATCAAACAAGGAAGGTACAGTCCAATGGAAACCTAACGATTTATCTTATTTTGAACGTAACTGTTAAACATTCTAAAGAAGGTACGATCCAATGGAAATTTAATGATTTACCTTATTTTTAAAGTGACATTCAATCAAAATAAGGAAGGTACAGTCCAATGAAACGTTAACGATTTACCCTATTATAAAACGT…	LNKRATDLYFIVAPVKILYPRDDTSLSVK	AATGACAAATAAAAGAGCCACAGATTTATATTTCATCGTGGCTCCTGTTAAGATTCTGTATCCAAGGGATGATACCTCACTTTCTGTAAAATA	ATTACGAAAAACAAAAAAGTAAAGGAGTGAGACCACCGAAAACATAATCTTTTCTTCATAATTTAAGAAAGCGAGGTACAGACCACCAGAATAGCAAAGTTTCAAATTCATGACTTATAAGAAAGGCAGGTACGGACCACCAAGAACTTAAGCTTTTAAATCCAACTAAGTTTTATAAGTAGTTCCTATCAAACAAGGAAGGTACAGTCCAATGGAAACCTAACGATTTATCTTATTTTGAACGTAACAGTTAAACATTCTAAAGAAGGTACGGTCCAATGGAAATTTAATGATTTACCTTATTTTTAAAGTGACATTCAATCAAAATAAGGAAGGTACAGTCCAATGAAACGTTAACGATTTACCCTATTATAAAACGTAACCGTTCATTTACATGAA…	Empty region	MTNKRATDLYFIVAPVKILYPRDDTSLSVK	100	93	MTNKRATDLYFIVAPVKILYPRDDTSLSVK	29	30	Uncultured human fecal virus clone
TRINITY_DN145245_c6_g1_i5	AMP_145245_c6_g1_i5	CTGTACCTCGCTTTCTTAAATTACGAAAAACAAAAAAGTAAAGGAGTGAGACCACCGAAAACATAATCTTTTCTTCATAATTTAAGAAAGCGAGGTACAGACCACCAGAATAGCAAAGTTTCAAATTCATGACTTATAAGAAAGGCAGGTACGGACCACCAAGAACTTAAGCTTTTAAATCCAACTAAGTTTTATAAGTAGTTCCTATCAAACAAGGAAGGTACAGTCCAATGGAAACCTAACGATTTATCTTATTTTGAACGTAACTGTTAAACATTCTAAAGAAGGTACGATCCAATGGAAATTTAATGATTTACCTTATTTTTAAAGTGACATTCAATCAAAATAAGGAAGGTACAGTCCAATGAAACGTTAACGATTTACCCTATTATAAAACGT…	LNKRATDLYFIVAPVKILYPRDDTSLSVK	AATGACAAATAAAAGAGCCACAGATTTATATTTCATCGTGGCTCCTGTTAAGATTCTGTATCCAAGGGATGATACCTCACTTTCTGTAAAATA	AATAAAAGAGCCACAGATTTATATTTCATCGTGGCTCCTGTTAAGATTCTGTATCCAAGGGATGATACCTCACTTTCTGTAAAATAAATTATGAAATTGTATGAATTTGAATTATGAAATTTACTGTCCCATTGGTCTGTACCTTCCTTTTATAGTTTCATAGGGTAAATCGTTAAGTTTTCATTGGACTGTACCTTCTTCATGTAAATGAACGGTTACGTTTTATAATAGGGTAAATCGTTAACGTTTCATTGGACTGTACCTTCCTTATTTTGATTGAATGTCACTTTAAAAATAAAGTAAATCATTAAATTTCCATTGGACCGTACCTTCTTTAGAATGTTTAACTGTTACGTTCAAAATAAGATAAATCGTTAGGTTTCCATTGGACTGTACCTT…	Empty region	MTNKRATDLYFIVAPVKILYPRDDTSLSVK	100	93	MTNKRATDLYFIVAPVKILYPRDDTSLSVK	29	30	Uncultured human fecal virus clone
TRINITY_DN130289_c0_g1_i1	AMP_130289_c0_g1_i1	GTTAACGATTAACAAAACAAAAAGAAACATGATCGAATTGATTGGAACAAACGCCGGCCTTGTTTGGAACGCATTGAATGAAGGCGGTAAGATGAGTGTTAAGGCAGTAAAGAAAGCTACTAAGATTAAAGCGGAAAAAGATATGTATGCTGCTTTTGGTTGGTTAGCGAAAGAAGGCAAATTGGCTTTCGAAAACGTCGAGGGTGAATTGTACGTTGCGTTAGTATAAATATAGCGTAGCTGAATCTATTGGAAGGAGGGCTGTTCGGATTTTAGTTTGAACGGCCTTTTGTGAAGTCGGA	MIELIGTNAGLVWNALNEGGKMSVKAVKKATKIKAEKDMYAAFGWLAKEGKLAFENVEGELYVALV	CATGATCGAATTGATTGGAACAAACGCCGGCCTTGTTTGGAACGTATTGAACGAAGGCGGAAAAATGAGTGTTAAGGCAGTAAAGAAAGCAACTAAAATTAAAGCGGAAAAAGATATGTACGCTGCTTTTGGTTGGTTAGCAAAAGAAGGCAAATTGGCTTTCGAAGACGTCGATGGTGAATTGTACGTTGCGTTAGTATA	CACAAAAGGCCGTTCAAACTAAAATCCGAACAGCCCTCCTTCCAATAGATTCAGCTACGCTATATTTATACTAACGCAACGTACAATTCACCCTCGACGTTTTCGAAAGCCAATTTGCCTTCTTTCGCTAACCAACCAAAAGCAGCATACATATCTTTTTCCGCTTTAATCTTAGTAGCCTTCTTTACTGCCTTAACACTCATCTTACCGCCTTCATTCAATGCGTTCCAAACAAGGCCGGCGTTTGTTCCAATCAATTCGATCATGTTTCTTTTTGTTTTGTTAATCGTTAAC	Hypothetical protein	MIELIGTNAGLVWNVLNEGGKMSVKAVKKATKIKAEKDMYAAFGWLAKEGKLAFEDVDGELYVALV	98.485	99	MIELIGTNAGLVWNVLNEGGKMSVKAVKKATKIKAEKDMYAAFGWLAKEGKLAFEDVDGELYVALV	66	66	Parabacteroides
TRINITY_DN134643_c0_g1_i1	AMP_134643_c0_g1_i1	TAATCATAAAAGTCCGTTCCTAAGGAGCGGACTTTTTTATTTGTAAGTGTGTGATTATCCGAGTCTCTTGTTTATAACGATATGACCGATATAACCCAGAATAATGACTCCTAAACCGGTAAGAAGAATAGTATTTGACAATCCTCCGTTAATTGCCGGTACAGCCAAAATGATAACACCGATAAGGAGTACGATTACCCCCAGATTTTTCAATAATTCGTTCATGGTGATAGATATTTTATATATTATTTTTTTTCTCCG	RRKKIIYKISITMNELLKNLGVIVLLIGVIILAVPAINGGLSNTILLTGLGVIILGYIGHIVINKRLG	TTTGCAATCGGGTTATTATTGCTTTATTTGCGGTAGAAAAAAAATAATATATAAAATATCTATCACCATGAACGAATTATTGAAAAATCTGGGGGTAATCGTACTCCTTATCGGTGTTATCATTTTGGCTGTACCGGCAATTAACGGAGGATTGTCAAATACTATTCTTCTTACCGGTTTAGGAGTCATTATTCTGGGTTATATCGGTCATATCGTTATAAACAAGAGACTCGGATA	AAAAGTCCGTTCCTAAGGAGCGGACTTTTTTATTTGTAAGTGTGTGATTATCCGAGTCTCTTGTTTATAACGATATGACCGATATAACCCAGAATAATGACTCCTAAACCGGTAAGAAGAATAGTATTTGACAATCCTCCGTTAATTGCCGGTACAGCCAAAATGATAACACCGATAAGGAGTACGATTACCCCCAGATTTTTCAATAATTCGTTCATGGTGATAGATATTTTATATATTATTTTTTTTCTACCG	Hypothetical protein	MQSGYYCFICGRKKIIYKISITMNELLKNLGVIVLLIGVIILAVPAINGGLSNTILLTGLGVIILGYIGHIVINKRLG	100	81	MQSGYYCFICGRKKIIYKISITMNELLKNLGVIVLLIGVIILAVPAINGGLSNTILLTGLGVIILGYIGHIVINKRLG	68	78	Parabacteroides
TRINITY_DN136312_c3_g1_i18	AMP_136312_c3_g1_i18	TTTGAAAGGCACTGTCTGCGAATGGTCAGCGTCCTTCCGGCATGAGATCAAAAAGAATGACCGCAGCTTGTCAGGGCTTGGGCGGTCATTTCTTTTTACTATTCGATATGGTCCATGTAATCTGAAACGTGACAAAAATCGCTCCGCCGATAATGGCGAGCAACTGAAGCACTTCGCTCAGCGTCATAGCACATCCCCCCTTTCGCACCATGCGTCAGGGGATAGCAAAAAGTTCACCTCCCCGGCGCAGGGCCGGAAGGGCGTGACCACCTACATTGCAGACAGTACCTTGCTGCATCGGCAGCGTCATAGCACATCCCAG	LGCAMTLPMQQGTVCNVGGHALPALRRGGELFAIP	CCTGCCCGCCGCTCCTTTGGTTCTCAGTATAGCAGGAGAAGGCGGGATAGACAAGACGAACACCCCGGCCTGTGAGCGGACGGGGTGTTGTATTCGGGCAGAAAATATGATATTCTATAGATGCTGCATAGGCAGCACTGGTACTGTCTGCAATGTAGGTGGTCACGTCCCTCCGGCCCTGCGCCGGGGAGGTGAGCTTTCTGCTGTCCCCTG	GCTGCCGATGCAGCAAGGTACTGTCTGCAATGTAGGTGGTCACGCCCTTCCGGCCCTGCGCCGGGGAGGTGAATTTTTTGCTATCCCCTGACGCATGGTGCGAAAGGGGGGATGTGCTATGACGCTGAGCGAAGTGCTTCAGTTGCTCGCCATTATCGGCGGAGCGATTTTTGTCACGTTTCAGATTACATGGACCATATCGAATAGTAAAAAGAAATGACCGCCCAAGCCCTGACAAGCTGCGGTCATTTCTTTTGATCTAAAGCCGGAAGGACGCTGACCATTCGCAGACAGTGCCTTTC	Empty region	MPAAPLVLSIAGEGGIDKTNTPACERTGCCIRAENMIFYRCCIGSTGTVCNVGGHVPPALRRGGELSAVP	100	75	MPAAPLVLSIAGEGGIDKTNTPACERTGCCIRAENMIFYRCCIGSTGTVCNVGGHVPPALRRGGELSAVP	35	70	Faecalibacterium prausnitzii
TRINITY_DN140586_c3_g1_i1	AMP_140586_c3_g1_i1	TGATCTTGAAAAATCCACCGTACTTAATAATATTTTAAATACGATGGATTTTTATGATATCTCATCCAATGGACTATACCTCTTTCTTTCTTCGATTTGTTTTTTATCATTTTTAAATGATGTTAAATTTACGTTCCTGGTGGTTTATCCTCCTTATTCTTTATTAGAATCTTTTCAGTTTAAATTGTCCTCTGCATTGGACTTTACCTCTTTCTTTAGATTTTAAA	DLEKSTVLNNILNTMDFYDISSNGLYLFLSSICFLSFLNDVKFTFLVVYPPYSLLESFQFKLSSALDFTSFFRF	ATGGATTTTTATGATATCTCATCCAATGGACTATACCTCTTTCTTTCTTCGATTTGTTTTTTATCATTTTTAAATGATGTTAAATTTACGTTCCTGGTGGTTTATCCTCCTTATTCTTTATTAGAATCTTTTCAGTTTAAATTGTCCTCTGCATTGGACTATACCTCTTTCTTTAAATTTTAA	TTTAAAATTTAAAGAAAGAGGTATAGTCCAATGCAGAGGACAATTTAAACTGAAAAGATTCTAATAAAGAATAAGGAGGATAAACCACCAGGAACGTAAATTTAACATCATTTAAAAATGATAAAAAACAAATCGAAGAAAGAAAGAGGTATAGTCCATTGGATGAGATATCATAAAAATCCATCGTATTTAAAATATTATTAAGTACGGTGGATTTTTCATGTTTCTT	Empty region	MDFYDISSNGLYLFLSSICFLSFLNDVKFTFLVVYPPYSLLESFQFKLSSALDYTSFFKF	96.667	80	MDFYDISSNGLYLFLSSICFLSFLNDVKFTFLVVYPPYSLLESFQFKLSSALDYTSFFKF	74	60	Dorea longicatena
TRINITY_DN143020_c3_g1_i1	AMP_143020_c3_g1_i1	GGGGATGCAATGGTTTCGACGGGAGTCTTGAAAGTAGGAATAGCCATCCGCGGACCAGTGAACCGCGTCATCAAGCTGGAACCTTTTTTAAAAAGAAACGACAAAAATAATTTTGCACTGGCTGCCTAATTAACGGCGCCTGTCGGCCTTCGGTTTCTCACCGCTGAAGAATCCGGCATCGACTTGGTGGGGCACTTTTCTGCCTAAGCTTTGCGGCAGGGAAAGATTCATGAAGCTACTGAGGGGTAAAGCCTGTCAATCGGCGTTGCAACGAGGGAATGGAAAAAGACTGACTGTGATGGGAGAAGTTCTTATGGATGGGTTTTCGGACAGGGGTTCAATTCCCCTCATCTCCACCAA	GDAMVSTGVLKVGIAIRGPVNRVIKLEPFLKRNDKNNFALAA	ATGGTTTCGACGGGAGTCTTGAAAGTAGGAATAGCCATCCGCGGACCAGTGAACCGCGTCATCAAGCTGGAACCTTTT	GGGGATGCAATGGTTTCGACGGGAGTCTTGAAAGTAGGAATAGCCATCCGCGGACCAGTGAACCGCGTCATCAAGCTGGAACCTTTTTTAAAAAGAAACGACAAAAATAATTTTGCACTGGCTGCCTAATTAACGGCGCCTGTCGGCCTTCGGTTTCTCACCGCTGAAGAATCCGGCATCGACTTGGTGGGGCACTTTTCTGCCTAAGCTTTGCGGCAGGGAAAGATTCATGAAGCTACTGAGGGGCAAAGCCTGTCAATCGGCGTTGCAACGAGGGAATGACAAAAGACTGACTGTGATGGGAGAAGTTCTTATGGATGGGTTTTCGGACAGGGGTTCAATTCCCCTCATCTCCA	Hypothetical protein	MVSTGVLKVGIAIRGPVNRVIKLEPF	100	91	MVSTGVLKVGIAIRGPVNRVIKLEPF	42	26	Caudovirales
TRINITY_DN144720_c1_g1_i6	AMP_144720_c1_g1_i6	TTTCTCTTAACTGATGGAGTGCGGCACCGATATTCTAAAGATGAATTTCATATTACCACATTCTTTCGAGTTAGATTCGCCAGGGGCAAACTACATAGTACATTGGTAGAACTCCTTTTTTGCTATTCAAAAAATGTTCTCCGTACAAAAGATACCTTCATAGGAATCATCTCAGGCGGATCTATT	IDPPEMIPMKVSFVRRTFFE	GATGATTCCTATGAAGGTATCTTTTGTACGGAGAACATTATTTGAATA	AATAGATCCGCCGGAGATGATTCCTATGAAGGTATCTTTTGTACGGAGAACATTATTTGAATAGCAAAAAAGGAGTTCTACCAATGTACTAAGTAGTTTGCCCCTAGCGAATCTAACTCGAAAGAATGTGGTAATATGAAATTCATCTTTAGAATCTCGGTGCCGCACTCCATCAGTTAAGAGAAGGGTCAATCCAATGTACTAAGTAATCAGTCCCCTTGAAATAGAT	Empty region	MIPMKVSFVRRTLFE	100	100	MIPMKVSFVRRTLFE	20	15	Faecalibacterium prausnitzii
TRINITY_DN145252_c3_g1_i1	AMP_145252_c3_g1_i1	GAAGAACGTAATCGTGCAGAAATGCATAGAACTTATGGAATGTGGTATAAAGAGGGAGCAACAGCTTCCGACCTAGTTTCTTGGTGTGATGCAAGAATAGCAGTTTACAGTGATTGGATTAAGAACTGTACAGAACTGAAACATTCAAGTCAAGCTCAGTTATTGAGTGGCATGTCTAAAGAAGCTTTAGAAGCAGCTTTAGCTGCATTAAACGCCCAATAGCAACTTTCGTGAGGTTGTGTCAAGACATTGGCACAACCTCATTTTCAATA	EERNRAEMHRTYGMWYKEGATASDLVSWCDARIAVYSDWIKNCTELKHSSQAQLLSGMSKEALEAALAALNAQ	TATGTCAAATTTGGAAAATGCTAATGTAAAGAGTGCTGAAGAACGTAAACGTGCAGAAATGCATAGAACTTATGGAATGTGGTATAAAGAGGGAGCAACAGCTTCCGACCTTGTTTCTTGGTGTGATGCAAGAATAGCAGTTTACAGTGAATGGATTAAGAACTGTACAGAACTGAAACATTCAAGTCAAGCACAGTTATTGAGTGGCATGTCTAAAGAAGCTTTAGAAGCAGCTTTAGCTGCATTAAACGCCCAATA	GAAGAACGTAAACGTGCAGAAATGCATAGAACTTATGGAATGTGGTATAAAGAGGGAGCAACAGCTTCCGACCTTGTTTCTTGGTGTGATGCAAGAATAGCAGTTTACAGTGAATGGATTAAGAACTGTACAGAACTGAAACATTCAAGTCAAGCACAGTTATTGAGTGGCATGTCTAAAGAAGCTTTAGAAGCAGCTTTAGCTGCATTAAACGCCCAATAGCATCTTTCGTGAGGTTGTGTCAAGACATTGGCACAACCTCATTTTCAATA	Hypothetical protein	MSNLENANVKSAEERKRAEMHRTYGMWYKEGATASDLVSWCDARIAVYSEWIKNCTELKHSSQAQLLSGMSKEALEAALAALNAQ	97.26	99	MSNLENANVKSAEERKRAEMHRTYGMWYKEGATASDLVSWCDARIAVYSEWIKNCTELKHSSQAQLLSGMSKEALEAALAALNAQ	73	85	Bacteroides
TRINITY_DN136903_c2_g1_i6	AMP_136903_c2_g1_i6	AAAAAAAATGATAAACCAATGAAAAAAGTATTTGTGTTATTTACCGTTGTTATGCTAATGGCGGTAATGGCTTGGGAAAAGCAATCCGGAAAGCCGGTAGAGAGTGAGTTTCTTTTAGATAATGTGGAAGCATTGGCTGCAGGAGAATCCGGGTATGATACATGTCTGGGTAGTGGGAATGTGACTTGCAGTACCGGAGAAAAAGTAGAGTGCGTAATTAGACCTTTTGGCTTGGATTAATCAATGAGATACCTTTGTCTATTACTATGTGTTTTTGCTCTTTTTCCCTCCTGCAAGGAATCAGAAAAAGATAAAATCGCTCGTTTGGTTGAGGAATGGGAAGGGAAAGAAATTCTCTTTCCTACCCATTCCATCTTTAATA	KKNDKPMKKVFVLFTVVMLMAVMAWEKQSGKPVESEFLLDNVEALAAGESGYDTCLGSGNVTCSTGEKVECVIRPFGLD	ATGAAAAAAGTATTTGTGTTATTTACCGTTGTTATGCTAATGGCGGTAATGGCTTGGGAAAAGCAATCCGGAAAGCCGGTAGAGAGTGAGTTTCTTTTAGATAATGTGGAAGCATTGGCTGCAGGAGAATCCGGGTATGATACATGTCTGGGTAGTGGGAATGTGACTTGCAGTACCGGAGAAAAAGTAGAGTGCGTAATTAGACCTTTTGGCTTGGAT	TAGTAAAGATGGAATGGGTAGGAAAGAGAATTTCTTTCCCTTCCCATTCCTCAACCAAACGAGCGATTTTATCTTTTTCTGATTCCTTGCAGGAGGGAAAAAGAGCAAAAACACATAGTAATAGACAAAGGTATCTCATTGATTAATCCAAGCCAAAAGGTCTAATTACGCACTCTACTTTTTCTCCGGTACTGCAAGTCACATTCCCACTACCCAGACATGTATCATACCCGGATTCTCCTGCAGCCAATGCTTCCACATTATCTAAAAGAAACTCACTCTCTACCGGCTTTCCGGATTGCTTTTCCCAAGCCATTACCGCCATTAGCATAACAACGGTAAATAACACAAATACTTTTTTCATTGGTTTATCATTTTT	Hypothetical protein	MKKVFVLFTVVMLMAVMAWEKQSGKPVESEFLLDNVEALAAGESGYDTCLGSGNVTCSTGEKVECVIRPFGLD	100	91	MKKVFVLFTVVMLMAVMAWEKQSGKPVESEFLLDNVEALAAGESGYDTCLGSGNVTCSTGEKVECVIRPFGLD	79	73	Phocaeicola
TRINITY_DN142922_c7_g5_i2	AMP_142922_c7_g5_i2	AGCAAAGAAAATGAAAAAATTAGTTTTGATGGCCGTAGCTATCGTAGCAGTATCATTCGCATCATGTGGTAACAAAGCAGCTGACGCAGCAAAAGCAACTGCAGATTCTATCCGTATCGCTGACTCAATCGCAGCAGTAGAAGCAGCAGCTCTTGAAGCTGAACAAGCAGCAGCCGCAGCAGCAGATTCTTTGAATGCTGATAGCACTGCAACTGAAACTGTAGCTGAATAATTCAGAAACAGCTAGAGAGAATTGAAAGTCTGCCATGCGAAAGCATGCACAGACTTTTTTTATGATA	AKKMKKLVLMAVAIVAVSFASCGNKAADAAKATADSIRIADSIAAVEAAALEAEQAAAAAADSLNADSTATETVAE	ATGAAAAAATTAGTTTTGATGGCCGTAGCTATCGTAGCAGTATCATTCGCATCATGTGGTAACAAAGCAGCTGACGCAGCAAAAGCAACTGCAGATTCTATCCGTATCGCTGACTCAATCGCAGCAGTAGAAGCAGCAGCTCTTGAAGCTGAACAAGCAGCAGCCGCAGCAGCAGATTCTTTGAATGCTGATAGCACTGCAACTGAAACTGTAGCTGAA	AGCAAAGAAAATGAAAAAATTAGTTTTGATGGCCGTAGCTATCGTAGCAGTATCATTCGCATCATGTGGTAACAAAGCAGCTGACGCAGCAAAAGCAACTGCAGATTCTATCCGTATCGCTGACTCAATCGCAGCAGTAGAAGCAGCAGCTCTTGAAGCTGAACAAGCAGCAGCCGCAGCAGCAGATTCTTTGAATGCTGATAGCACTGCAACTGAAACTGTAGCTGAATAATTCAGAAACAGCTAGAGAGAATTGAAAGTCTGCCATGCGAAAGCATGCACAGACTTTTTTTATG	Hypothetical protein	MKKLVLMAVAIVAVSFASCGNKAADAAKATADSIRIADSIAAVEAAALEAEQAAAAAADSLNADSTATETVAE	100	95	MKKLVLMAVAIVAVSFASCGNKAADAAKATADSIRIADSIAAVEAAALEAEQAAAAAADSLNADSTATETVAE	76	73	Bacteroides
TRINITY_DN140874_c2_g1_i5	AMP_140874_c2_g1_i5	TAAAAAGGCTGCCGTACCCCGCAAAGAGTACGGCAGCCTTGATGGCTTTTTCGACGTCCTTGGACGTGATGCGTTTTACAGCGCAGCCTTGAAGTCGTGATGAGTGGAGTTGTAACGGACAACTGCTTCCATCAGGGTGACAGGCCACAGCAGGACCTTGCCAACCATCTCAGCCGGCTTGACGCATACCGTCTCCATGCTGTCGATGCCGAACAGGATCAAACAAGCGATACCGCAGCCCAGAATGTAGTAATACATAGTCAAACCTCCTATATTTTTCTCACAGGCCCGCAGTGTGCGGAGCCTGAAGCTCGTTGTTACGGGGGCGCTT	SAPVTTSFRLRTLRACEKNIGGLTMYYYILGCGIACLILFGIDSMETVCVKPAEMVGKVLLWPVTLMEAVVRYNSTHHDFKAAL	TTGACTATGTATTACTACATTCTGGGCTGCGGTATCGCTTGTTTGGTCCTGTTCGGCATCAACAGCATGGAGACGGTATGCGTCAAGCCGGCTGAGATGGTTGGCAAGGTCCTGCTGTGGCCTGTCACCCTGATGGAAGCAGTTGTCCGTTACAGCTCCACTCATCACAACTTCAAGGCTGCGCTGTAA	AAAAAGGCTGCCGTACCCGCAAAGAGTACGGCAGCCTTGATGGCTTTTTCGACGTCCTCAGACGTGATGCGTTTTACAGCGCAGCCTTGAAGTTGTGATGAGTGGAGCTGTAACGGACAACTGCTTCCATCAGGGTGACAGGCCACAGCAGGACCTTGCCAACCATCTCAGCCGGCTTGACGCATACCGTCTCCATGCTGTCGATGCCGAACAGGATCAAACAAGCGATACCGCAGCCCAGAATGTAGTAATACATAGTCAAACCTCCTATATTTTTCTCACAGGCCCGCAGTGTGCGGAGCCTGAAGCTCGTTGTTACGGGGGCGCTT	Empty region	MTMYYYILGCGIACLVLFGINSMETVCVKPAEMVGKVLLWPVTLMEAVVRYSSTHHNFKAAL	93.333	71	MTMYYYILGCGIACLVLFGINSMETVCVKPAEMVGKVLLWPVTLMEAVVRYSSTHHNFKAAL	84	62	Faecalibacterium prausnitzii

## Sheet: suppl_table_4
# Supplementary table 4: Characteristics overexpressed AMPs
AMP	Overexpressed group	Putative origin	Size in amino acids	Tools confirmed is an AMP	Average identiy with homologus peptides	Homology with best-hit DNA (% coverage, % identity)	Best-hit description	Hydrophobicity	Net Charge
AMP 3020	O	Phage	42	2	0.7679	99% cov, 99.16% ident	Caudoviricetes sp. isolate ctJ1L4	0.15	3.76113
AMP 8681	OMS	Phage	33	3	0.9293	93% cov, 99.71% ident	Caudoviricetes sp. isolate ctlNO7	-0.751515	6.74897
AMP 5245	OMS	Phage	29	1	1	96% cov, 99.51% ident	Human fecal virus	-0.0103448	1.75845
AMP 8200	O	Plasmid	72	1	0.9585	100% cov, 100% ident	Bacteroides dorei plasmid	-0.413889	6.47145
AMP 3076	OMS	Bacteria	26	1	1	96% cov, 99.73% ident	Escherichia coli	-0.823077	-0.322263
AMP 2526	OMS	Bacteria	12	1	0.9375	100% cov, 92.45% ident	Romboutsia ilealis	0.4	1.75611

## Sheet: suppl_table_5
# Supplementary table 5: Prevalence of AMPs in other metatranscriptomes
AMP	Prevalence (%)
AMP_8200	9.79
AMP_2526	38.62
AMP_3076	39.42
AMP_3020	75.4
AMP_8681	80.16
AMP_5245	93.92
